# Supplementary material for: Needle exchange programs for the prevention of hepatitis C virus infection in people who inject drugs: a systematic review with meta-analysis
Source: Harm Reduct J. 2017 May 17;14:25. doi: 10.1186/s12954-017-0156-z (PMC5436422; doi:10.1186/s12954-017-0156-z)
Supplement: Supplementary file 2 — Screening list and codebook. This spreadsheet contains the reasons for inclusion and exclusion for all screened abstracts and articles, and the codebook for included articles. (XLSX 147 kb) [file 12954_2017_156_MOESM2_ESM.xlsx]

## Sheet: Screening List
Needle Exchange Programs for the Prevention of Hepatitis C Meta-Analysis
Based on searches of PubMed, Scopus, and Web of Science, CINAHL between 7/18/16 and 8/24/16
study_id	Authors	Year	Title	Short Title		Include	Exclude	Reasons for Exclusion					Based On:	Date Screened	Screener	Notes
								P	I	C	O	Data
1	None	1997	National Institutes of Health Consensus Development Conference Panel statement: management of hepatitis C	National Institutes			x	x	x	x			Abstract	2016-08-07	smd	Review
2	None	1997	Management of hepatitis C	Management of hepati			x	x	x	x	x		Abstract	2016-07-26	smd	Same article as #1
3	None	1998	Hepatitis C: Diagnosis, treatment, and management. Findings of a National Institutes of Health Consensus Panel. Part 2	Hepatitis C: Diagnos			x	x	x	x			Abstract	2016-08-07	smd	Review
4	None	2004	HCV rates outpacing HIV in NYC, study finds: new IDUs had greatest HCV burden	HCV rates outpacing			x	x	x	x			Abstract	2016-07-26	smd
5	None	2006	Exchanging views on needle exchange	Exchanging views on			x	x	x	x	x		Article	2016-08-07	smd	Editorial
6	None	2007	Syringe exchange programs -- United States, 2005	Syringe exchange pro			x			x	x		Abstract	2016-07-26	smd
7	None	2009	News in brief	News in brief			x	x	x	x	x		Abstract	2016-07-26	smd
8	None	2010	Syringe exchange programs --- United States, 2008	Syringe exchange pro			x			x	x		Abstract	2016-07-26	smd
9	None	2012	Who: four ways to reduce hepatitis infections in people who inject drugs	Who: four ways to re			x						Abstract	2016-08-07	smd	Difficulty locating article
10	N. Abdala, et al.	2003	Estimating the prevalence of syringe-borne and sexually transmitted diseases among injection drug users in St Petersburg, Russia	Estimating the preva			x						Article	2016-08-07	smd	Requested
11	None	2015	NIDA's Volkow calls for MAT, needle exchanges to prevent HIV...National Institute on Drug Abuse	NIDA's Volkow calls			x			x	x		Article	2016-07-26	smd
12	A. S. Abdul-Quader, et al.	2013	Effectiveness of Structural-Level Needle/Syringe Programs to Reduce HCV and HIV Infection Among People Who Inject Drugs: A Systematic Review	Effectiveness of Str			x					x	Abstract	2016-08-07	smd	Population level. Possible source or articles
13	M. T. Abou-Saleh, et al.	2008	Prevalence and incidence of hepatitis C in drug users: A review	Prevalence and incid			x						Article	2016-08-07	smd	Review. Possible source of articles.
14	C. Aceijas, et al.	2007	Access and coverage of needle and syringe programmes (NSP) in Central and Eastern Europe and Central Asia	Access and coverage			x	x	x	x	x		Abstract	2016-08-07	smd
16	E. J. Acin Garcia	2012	[Comments on the article: Evolution of the need and coverage of opioid substitution and needle exchange programs in Spanish, 1992-2009]	[Comments on the art			x		x	x	x		Article	2016-08-07	smd	Translated from Spanish. Prisoners
17	K. Ahamad, et al.	2015	Effect of low-threshold methadone maintenance therapy for people who inject drugs on HIV incidence in Vancouver, BC, Canada: an observational cohort study	Effect of low-thresh			x		x	x	x		Abstract	2016-08-07	smd
18	H. Akselrod, et al.	2014	Seroprevalence of HIV, Hepatitis B Virus, and HCV Among Injection Drug Users in Connecticut: Understanding Infection and Coinfection Risks in a Nonurban Population	Seroprevalence of HI			x			x			Article	2016-08-07	smd	Cross-sectional
19	A. Alaei, et al.	2013	Drug users need more choices at addiction treatment facilities	Drug users need more			x		x	x	x		Article	2016-08-07	smd
20	E. J. Allen, et al.	2012	Association between harm reduction intervention uptake and recent hepatitis C infection among people who inject drugs attending sites that provide sterile injecting equipment in Scotland	Association between			x						Article	2016-08-07	smd	Outcome contain needles received from other people and is reported as % of coverage.
21	A. Altaf, et al.	2007	High risk behaviors of injection drug users registered with harm reduction programme in Karachi, Pakistan	High risk behaviors			x		x	x			Abstract	2016-08-07	smd
22	F. L. Altice, et al.	2005	Adherence to hepatitis B virus vaccination at syringe exchange sites	Adherence to hepatit			x		x	x	x		Abstract	2016-08-07	smd
23	T. Andrade	2001	The opening of South America's first needle exchange program and an epidemic of crack use in Salvador, Bahia-Brazil	The opening of South			x			x	x		Abstract	2016-08-07	smd
24	A. Arain, et al.	2014	Eligibility of persons who inject drugs for treatment of hepatitis C virus infection	Eligibility of perso			x		x	x	x		Abstract	2016-08-07	smd
25	A. Arain, et al.	2014	Hepatitis C in European prisons: a call for an evidence-informed response	Hepatitis C in Europ			x			x			Abstract	2016-08-07	smd	Prisoners.
26	G. Armstrong, et al.	2011	HIV risk behaviours among injecting drug users in Northeast India following scale-up of a targeted HIV prevention programme	HIV risk behaviours			x				x		Abstract	2016-08-07	smd
27	S. Arnaud, et al.	2011	Estimating national-level syringe availability to injecting drug users and injection coverage: Switzerland, 1996-2006	Estimating national-			x			x	x		Abstract	2016-08-07	smd	National coverage article.
28	A. A. Artenie, et al.	2015	Hepatitis C Virus seroconversion among persons who inject drugs in relation to primary care physician visiting: The potential role of primary healthcare in a combined approach to Hepatitis C prevention	Hepatitis C Virus se			x		x				Article	2016-08-07	smd	Full text of study_id 24
29	E. Aspinall, et al.	2012	Uptake of paraphernalia from injecting equipment provision services and its association with sharing of paraphernalia among injecting drug users in Scotland	Uptake of parapherna			x		x	x	x		Abstract	2016-08-07	smd
30	E. J. Aspinall, et al.	2014	Are needle and syringe programmes associated with a reduction in HIV transmission among people who inject drugs: a systematic review and meta-analysis	Are needle and syrin			x				x		Abstract	2016-08-07	smd
31	J. M. Astone-Twerell, et al.	2006	Drug treatment programs' HCV service delivery to their HCV positive clients	Drug treatment progr			x	x	x	x			Abstract	2016-08-07	smd
32	S. Aubisson, et al.	2006	New tools for preventing and evaluating risk practices for hepatitis C transmission among injection drug users: some reflections on injection rooms and the measurement of risk-taking behaviors	New tools for preven			x		x	x			Abstract	2016-08-07	smd
33	T. Azim, et al.	2002	Injecting drug users in Bangladesh: prevalence of syphilis, hepatitis, HIV and HIV subtypes	Injecting drug users			x		x	x	x		Abstract	2016-08-07	smd
34	T. Azim, et al.	2006	Vulnerability to HIV infection among sex worker and non-sex worker female injecting drug users in Dhaka, Bangladesh: evidence from the baseline survey of a cohort study	Vulnerability to HIV			x		x	x	x		Abstract	2016-08-07	smd
35	T. Azim, et al.	2008	Prevalence of Infections, HIV Risk Behaviors and Factors Associated with HIV Infection Among Male Injecting Drug Users Attending a Needle/Syringe Exchange Program in Dhaka, Bangladesh	Prevalence of Infect			x		x	x	x		Abstract	2016-08-07	smd
36	T. Azim, et al.	2005	Effectiveness of harm reduction programmes for injecting drug users in Dhaka city	Effectiveness of har			x	x	x				Article	2016-08-07	smd
37	G. Backes, et al.	2010	Primary and Secondary Analysis of Local Elected Officials' Decisions to Support or Oppose Pharmacy Sale of Syringes in California	Primary and Secondar			x						Abstract	2016-08-07	smd
38	S. L. Bailey, et al.	2007	Perceived risk, peer influences, and injection partner type predict receptive syringe sharing among young adult injection drug users in five US cities	Perceived risk, peer			x		x	x	x		Abstract	2016-08-07	smd		Good ref for diss
39	M. A. Balogun, et al.	2003	A national survey of genitourinary medicine clinic attenders provides little evidence of sexual transmission of hepatitis C virus infection	A national survey of			x	x	x	x			Abstract	2016-08-07	smd
40	J. A. Barocas, et al.	2014	Barriers and facilitators of hepatitis C screening among people who inject drugs: a multi-city, mixed-methods study	Barriers and facilit			x		x	x	x		Abstract	2016-08-07	smd
41	F. Bastos	2006	The prevention and care of HIV-infected drug users in contemporary Brazil	The prevention and c			x			x	x		Article	2016-08-07	smd
42	F. I. Bastos, et al.	2007	The children of mama coca: Coca, cocaine and the fate of harm reduction in South America	The children of mama			x	x	x	x	x		Abstract	2016-08-07	smd
43	J. P. Baumbach, et al.	2008	Seroprevalence of select bloodborne pathogens and associated risk behaviors among injection drug users in the Paso del Norte region of the United States-Mexico border	Seroprevalence of se			x		x	x	x		Article	2016-08-07	smd
44	A. M. Bayoumi, et al.	2008	The cost-effectiveness of Vancouver's supervised injection facility	The cost-effectivene			x		x	x	x		Abstract	2016-08-07	smd
45	F. Benninghoff, et al.	2006	Health trends among drug users attending needle exchange programmes in Switzerland (1994-2000)	Health trends among			x			x			Article	2016-08-07	smd
46	C. Beyrer, et al.	2009	Characterization of the Emerging HIV Type 1 and HCV Epidemics among Injecting Drug Users in Dushanbe, Tajikistan	Characterization of			x		x	x			Abstract	2016-08-07	smd
47	S. R. Bialek, et al.	2005	Risk factors for hepatitis B in an outbreak of hepatitis B and D among injection drug users	Risk factors for hep			x		x	x	x		Abstract	2016-08-07	smd
48	G. S. Birkhead, et al.	2007	Integrating multiple programme and policy approaches to hepatitis C prevention and care for injection drug users: A comprehensive approach	Integrating multiple			x		x	x	x		Abstract	2016-08-07	smd
49	M. A. Blome, et al.	2011	Minimal transmission of HIV despite persistently high transmission of hepatitis C virus in a Swedish needle exchange program	Minimal transmission			x			x			Article	2016-08-07	smd
50	M. A. Blome, et al.	2014	Hepatitis C Viremia Patterns in Incident Hepatitis C Infection and One Year Later in 150 Prospectively Tested Persons Who Inject Drugs	Hepatitis C Viremia			x			x			Abstract	2016-08-07	smd
51	R. Bluthenthal, et al.	2010	Commentary on Palmateer et al. (2010): Next steps in the global research agenda on syringe access for injection drug users	Commentary on Palmat			x			x	x		Abstract	2016-08-07	smd
52	N. Bonnet	2006	Pharmacy syringe exchange program for injection drug users	Pharmacy syringe exc			x		x	x	x		Abstract	2016-08-07	smd	Pharmacy NEP (not my focus). Also consider excluding prison settings.
53	K. D. Bonnycastle, et al.	2011	Injecting Risk Into Prison Sentences: A Quantitative Analysis of a Prisoner-Driven Survey to Measure HCV/HIV Seroprevalence, Risk Practices, and Viral Testing at One Canadian Male Federal Prison	Injecting Risk Into			x		x	x	x		Abstract	2016-08-07	smd	Prisoners. Self-reported HCV
54	B. Boodram, et al.	2010	Socio-behavioral and geographic correlates of prevalent hepatitis C virus infection among young injection drug users in metropolitan Baltimore and Chicago	Socio-behavioral and			x					x	Article	2016-08-07	smd
55	P. Bourgois	2002	Anthropology and epidemiology on drugs: The challenges of cross-methodological and theoretical dialogue	Anthropology and epi			x	x	x	x	x		Abstract	2016-08-07	smd
56	M. J. Bravo, et al.	2004	Prevalence of indirect sharing of drug-injecting paraphernalia in Galicia, Madrid, Seville and Valencia Spain	Prevalence of indire			x			x	x		Abstract	2016-08-07	smd
57	M. J. Bravo, et al.	2009	Use of supervised injection facilities and injection risk behaviours among young drug injectors	Use of supervised in			x		x				Article	2016-08-07	smd	SIF versus NEP
58	L. Brener, et al.	2010	Preventing transitions to injecting amongst young people: What is the role of Needle and Syringe Programmes?	Preventing transitio			x	x		x	x		Abstract	2016-08-07	smd
59	R. S. Broadhead, et al.	2003	Safer injection sites in New York City: A utilization survey of injection drug users	Safer injection site			x		x	x	x		Abstract	2016-08-07	smd	SIF
60	G. Brook	2006	Prevention of viral hepatitis in HIV co-infection	Prevention of viral			x	x	x	x	x		Abstract	2016-08-07	smd
61	D. Broz, et al.	2014	Prevalence of HIV Infection and Risk Behaviors Among Younger and Older Injecting Drug Users in the United States, 2009	Prevalence of HIV In			x		x	x	x		Abstract	2016-08-07	smd
62	D. Broz, et al.	2008	HIV Infection and Risk, Prevention, and Testing Behaviors Among Injecting Drug Users — National HIV Behavioral Surveillance System, 20 U.S. Cities, 2009	HIV Infection and Ri			x		x	x	x		Abstract	2016-07-26	smd
63	D. Broz, et al.	2014	HIV infection and risk, prevention, and testing behaviors among injecting drug users -- National HIV Behavioral Surveillance System, 20 U.S. cities, 2009	HIV infection and ri			x	x	x	x	x		Abstract	2016-08-07	smd
64	P. Bruggmann, et al.	2015	Prevention, treatment and care of hepatitis C virus infection among people who inject drugs	Prevention, treatmen			x		x	x	x		Article	2016-08-07	smd	Position paper.
65	J. Bruneau, et al.	2011	Trends in Human Immunodeficiency Virus Incidence and Risk Behavior Among Injection Drug Users in Montreal, Canada: A 16-Year Longitudinal Study	Trends in Human Immu			x				x		Abstract	2016-08-07	smd
66	J. Bryant	2014	A study of young people who inject drugs: an opportunity to decrease high risk injecting by improving knowledge about hepatitis C prevention	A study of young peo			x		x				Abstract	2016-08-07	smd	Pharmacy NEP
67	J. Bryant, et al.	2009	Secondary exchange of sterile injecting equipment in a high distribution environment: A mixed method analysis in south east Sydney, Australia	Secondary exchange o			x		x	x	x		Abstract	2016-08-07	smd	Secondary exchange survey
68	J. Bryant, et al.	2012	Syringe Coverage in an Australian Setting: Does a High Level of Syringe Coverage Moderate Syringe Sharing Behaviour?	Syringe Coverage in			x			x	x		Abstract	2016-08-07	smd
69	J. Bryant, et al.	2010	Is point of access to needles and syringes related to needle sharing? Comparing data collected from pharmacies and needle and syringe programs in south-east Sydney	Is point of access t			x			x	x		Abstract	2016-08-07	smd
70	D. Burrows	1998	Injecting equipment provision in Australia: The state of play	Injecting equipment			x		x	x	x		Abstract	2016-08-07	smd
71	R. D. Burt, et al.	2007	Trends in hepatitis B virus, hepatitis C virus, and human immunodeficiency virus prevalence, risk behaviors, and preventive measures among Seattle injection drug users aged 18-30 years, 1994-2004	Trends in hepatitis			x		x	x			Article	2016-08-07	smd
72	R. D. Burt, et al.	2010	Evaluating Respondent-Driven Sampling in a Major Metropolitan Area: Comparing Injection Drug Users in the 2005 Seattle Area National HIV Behavioral Surveillance System Survey with Participants in the RAVEN and Kiwi Studies	Evaluating Responden			x		x	x	x		Abstract	2016-08-07	smd	look up RAVENS and Kiwi studies as possible sources.
73	R. D. Burt, et al.	2012	Evaluating Consistency in Repeat Surveys of Injection Drug Users Recruited by Respondent-Driven Sampling in the Seattle Area: Results from the NHBS-IDU1 and NHBS-IDU2 Surveys	Evaluating Consisten			x		x	x	x		Abstract	2016-08-07	smd	look up NHBS-IDU1 and IDU2
74	M. I. Butterfield, et al.	2003	Gender differences in hepatitis C infection and risks among persons with severe mental illness	Gender differences i			x	x	x	x			Abstract	2016-08-07	smd
75	W. T. Caiaffa, et al.	2006	The contribution of two Brazilian multi-center studies to the assessment of HIV and HCV infection and prevention strategies among injecting drug users: the AjUDE-Brasil I and II Projects	The contribution of			x			x	x		Abstract	2016-08-07	smd
76	W. T. Caiaffa, et al.	2003	Estimation of the number of injecting drug users attending an Outreach syringe-exchange program and infection with human immunodeficiency virus (HIV) and hepatitis C virus: the AjUDE-Brasil project	Estimation of the nu			x			x			Abstract	2016-08-07	smd
77	L. M. Calzavara, et al.	2003	Prior opiate injection and incarceration history predict injection drug use among inmates	Prior opiate injecti			x		x	x	x		Abstract	2016-08-07	smd	Prisoners
78	E. Cama, et al.	2014	Characteristics and attendance patterns of a fixed-site NSP and nearby SVM: The benefits of 24-hour access to sterile injecting equipment	Characteristics and			x			x	x		Abstract	2016-08-07	smd
79	W. Cao, et al.	2006	Comparison of needle and syringe programme attendees and non-attendees from a high drug-using area in Sydney, New South Wales	Comparison of needle			x				x		Article	2016-08-07	smd	Self-reported HCV.
80	J. Carey, et al.	2005	Knowledge of hepatitis among active drug injectors at a syringe exchange program	Knowledge of hepatit			x			x	x		Abstract	2016-08-07	smd
81	S. Cathcart, et al.	2007	Comparing population estimates for drug users, the prevalence of blood-borne viruses and the provision of services in one London borough: Evidence of a gap in provision?	Comparing population			x		x	x	x		Abstract	2016-08-07	smd
82	E. R. Cedarbaum, et al.	2016	Health behaviors of young adult heroin injectors in the Seattle area	Health behaviors of			x		x	x	x		Abstract	2016-08-07	smd
83	P. K. Chelling, et al.	2008	Risk of hepatitis C infection among injection drug users in Mizoram, India	Risk of hepatitis C			x						Article	2016-08-07	smd	Excluded due to Cross-sectional
84	D. Chemtob, et al.	2008	Injecting clean or being clean? The international and Israeli experiences of Syringe Exchange Programs among injecting drug users	Injecting clean or b			x			x	x		Abstract	2016-08-07	smd
85	Y.-J. Chen, et al.	2010	Molecular Epidemiology of HIV-1 Subtype B, CRF01_AE, and CRF07_BC Infection Among Injection Drug Users in Taiwan	Molecular Epidemiolo			x	x	x	x	x		Abstract	2016-08-07	smd
86	S. Chu	2009	Clean switch: the case for prison needle and syringe programs	Clean switch: the ca			x	x		x	x		Abstract	2016-08-07	smd	Prisoners
87	E. Chuang, et al.	2013	How outpatient substance abuse treatment unit director activities may affect provision of community outreach services	How outpatient subst			x	x	x	x	x		Abstract	2016-08-07	smd
88	J. T. Coats, et al.	2015	The effect of introducing point-of-care or dried blood spot analysis on the uptake of hepatitis C virus testing in high-risk populations: A systematic review of the literature	The effect of introd			x	x	x	x			Abstract	2016-08-07	smd
89	P. Coffin	2000	Syringe availability as HIV prevention: A review of modalities	Syringe availability			x			x	x		Abstract	2016-08-07	smd
90	P. O. Coffin, et al.	2007	Safe syringe disposal is related to safe syringe access among HIV-positive injection drug users	Safe syringe disposa			x			x	x		Abstract	2016-08-07	smd
91	P. O. Coffin, et al.	2000	New York City pharmacists' attitudes toward sale of needles/syringes to injection drug users before implementation of law expanding syringe access	New York City pharma			x	x	x	x	x		Abstract	2016-08-07	smd
92	J. A. Cohn	2002	HIV-1 infection in injection drug users	HIV-1 infection in i			x		x	x	x		Abstract	2016-08-07	smd
93	P. A. Cook, et al.	2001	Predictors of hepatitis B and C infection in injecting drug users both in and out of drug treatment	Predictors of hepati			x		x	x			Article	2016-08-07	smd
94	E. N. Cooper, et al.	2010	Pharmacy Participation in Non-Prescription Syringe Sales in Los Angeles and San Francisco Counties, 2007	Pharmacy Participati			x	x	x	x	x		Abstract	2016-08-07	smd
95	H. L. F. Cooper, et al.	2008	Estimating the Prevalence of Injection Drug Use among Black and White Adults in Large US Metropolitan Areas over Time (1992-2002): Estimation Methods and Prevalence Trends	Estimating the Preva			x		x	x	x		Abstract	2016-08-07	smd
96	H. L. F. Cooper, et al.	2011	Spatial Access to Syringe Exchange Programs and Pharmacies Selling Over-the-Counter Syringes as Predictors of Drug Injectors' Use of Sterile Syringes	Spatial Access to Sy			x			x	x		Abstract	2016-08-07	smd
97	M. Copeman	2003	Injecting drug use in Australia: needle/syringe programs prove their worth, but hepatitis C still on the increase	Injecting drug use i			x			x	x		Abstract	2016-08-07	smd	Letter
98	S. Corson, et al.	2012	Mathematically modelling the spread of hepatitis C in injecting drug users	Mathematically model			x		x	x	x		Abstract	2016-08-07	smd
99	E. C. Costenbader, et al.	2010	Racial differences in acquisition of syringes from pharmacies under conditions of legal but restricted sales	Racial differences i			x		x	x	x		Abstract	2016-08-07	smd
100	T. Coton	2003	Prevention of hepatitis C: How to update the pioneer work done by Eugène Jamot?	Prevention of hepati			x			x	x		Abstract	2016-08-07	smd	Note. In French. Possibly order letter.
101	A. Cousien, et al.	2015	Dynamic modelling of hepatitis C virus transmission among people who inject drugs: a methodological review	Dynamic modelling of			x			x	x		Abstract	2016-08-07	smd
102	G. M. Cox, et al.	2000	Syringe exchanges: a public health response to problem drug use	Syringe exchanges: a			x						Article	2016-08-07	smd	Ordered.
103	J. Cox, et al.	2008	Low perceived benefits and self-efficacy are associated with hepatitis C virus (HCV) infection-related risk among injection drug users	Low perceived benefi			x			x	x		Abstract	2016-08-07	smd	Self-reported HCV.
105	J. Cox, et al.	2009	Access to Sterile Injecting Equipment is More Important Than Awareness of HCV Status for Injection Risk Behaviors Among Drug Users	Access to Sterile In			x			x	x		Abstract	2016-08-07	smd	Self-reported HCV.
106	N. Craine, et al.	2010	Characteristics of injecting drug users accessing different types of needle and syringe programme or using secondary distribution	Characteristics of i			x						Article	2016-08-07	smd	Comparison to secondary exchange. Prevlance study.
107	N. K. Curth, et al.	2009	SELECT BARRIERS TO HARM-REDUCTION SERVICES FOR IDUs IN EASTERN EUROPE	SELECT BARRIERS TO H			x	x		x	x		Abstract	2016-08-07	smd
108	O. Dalgard, et al.	2009	Risk factors for hepatitis C among injecting drug users in Oslo	Risk factors for hep			x			x	x		Abstract	2016-08-07	smd
109	S. Datta, et al.	2014	Case-finding for hepatitis C in primary care: a mixed-methods service evaluation	Case-finding for hep			x	x	x	x			Abstract	2016-08-07	smd
110	P. Davis, et al.	2008	Developing an enhanced counseling intervention for the primary prevention of hepatitis C among injecting drug users	Developing an enhanc			x		x	x	x		Abstract	2016-07-26	smd
111	C. Day, et al.	2005	The impact of changes to heroin supply on blood-borne virus notifications and injecting related harms in New South Wales, Australia	The impact of change			x		x	x	x		Abstract	2016-08-07	smd
112	C. Day, et al.	2011	Commentary on Turner et al. (2011): Significant global scale-up of harm reduction interventions and pragmatic research approaches needed to prevent hepatitis C transmission	Commentary on Turner			x	x	x	x	x		Abstract	2016-08-07	smd	Commentary
113	L. de la Fuente, et al.	2012	[Evolution of the need and coverage of opioid substitution treatments and needle exchange programmes in Spanish prisons, 1992-2009]	[Evolution of the ne			x	x		x	x		Abstract	2016-08-07	smd
114	L. de la Fuente, et al.	2006	More than thirty years of illicit drugs in Spain: a bitter story with some messages for the future	More than thirty yea			x	x	x	x	x		Abstract	2016-08-07	smd
115	P. De, et al.	2007	Rethinking approaches to risk reduction for injection drug users: Differences in drug type affect risk for HIV and hepatitis C virus infection through drug-injecting networks	Rethinking approache			x		x	x	x		Abstract	2016-08-07	smd
116	P. De, et al.	2007	The importance of social networks in their association to drug equipment sharing among injection drug users: a review	The importance of so			x		x	x	x		Abstract	2016-08-07	smd
117	P. De, et al.	2008	Social network-related risk factors for bloodborne virus infections among injection drug users receiving syringes through secondary exchange	Social network-relat			x		x	x	x		Abstract	2016-08-07	smd
118	P. De, et al.	2009	HIV and HCV discordant injecting partners and their association to drug equipment sharing	HIV and HCV discorda			x			x	x		Abstract	2016-08-07	smd
119	P. De, et al.	2006	Characterizing the drug-injecting networks of cocaine and heroin injectors in Montreal	Characterizing the d			x			x	x		Abstract	2016-07-26	smd
120	A. S. de Vos, et al.	2015	Hepatitis C virus treatment as prevention among injecting drug users: who should we cure first?	Hepatitis C virus tr			x		x	x	x		Abstract	2016-08-07	smd
121	L. Degenhardt, et al.	2010	HIV in people who use drugs 2 Prevention of HIV infection for people who inject drugs: why individual, structural, and combination approaches are needed	HIV in people who us			x				x		Article	2016-08-07	smd	May have references of interest.
122	J. DeHovitz, et al.	2014	The HIV epidemic in Eastern Europe and Central Asia	The HIV epidemic in			x	x	x	x	x		Abstract	2016-08-07	smd
123	B. Denis, et al.	2000	High prevalence of hepatitis C virus infection in Belgian intravenous drug users and potential role of the "Cotton-filter" in transmission: the GEMT study	High prevalence of h			x			x			Article	2016-08-07	smd	Ordered
124	D. C. Des Jarlais, et al.	2011	HIV Among Drug Users at Beth Israel Medical Center, New York City, the First 25 Years	HIV Among Drug Users			x			x	x		Article	2016-08-07	smd
125	D. C. Des Jarlais, et al.	2009	Using hepatitis C virus and herpes simplex virus-2 to track HIV among injecting drug users in New York City	Using hepatitis C vi			x		x	x			Abstract	2016-08-07	smd
126	D. C. Des Jarlais, et al.	2011	Associations Between Herpes Simplex Virus Type 2 and HCV With HIV Among Injecting Drug Users in New York City: The Current Importance of Sexual Transmission of HIV	Associations Between			x		x	x			Abstract	2016-08-07	smd
127	D. C. Des Jarlais, et al.	2010	HIV infection during limited versus combined HIV prevention programs for IDUs in New York City: The importance of transmission behaviors	HIV infection during			x				x		Abstract	2016-08-07	smd
128	D. C. Des Jarlais, et al.	2013	High coverage needle/syringe programs for people who inject drugs in low and middle income countries: a systematic review	High coverage needle			x			x			Article	2016-08-07	smd	Changes in population level. Possible references. Systematic review.
129	D. C. Des Jarlais, et al.	2016	HIV infection among persons who inject drugs: ending old epidemics and addressing new outbreaks	HIV infection among			x			x	x		Abstract	2016-07-26	smd
130	D. C. Des Jarlais, et al.	2014	Transitions from injecting to non-injecting drug use: Potential protection against HCV infection	Transitions from inj			x	x	x	x	x		Abstract	2016-08-07	smd
131	D. C. Des Jarlais, et al.	2015	Syringe Service Programs for Persons Who Inject Drugs in Urban, Suburban, and Rural Areas - United States, 2013	Syringe Service Prog			x			x	x		Article	2016-07-26	smd
132	D. C. Des Jarlais, et al.	2005	Reductions in hepatitis C virus and HIV infections among injecting drug users in New York City, 1990-2001	Reductions in hepati			x			x			Article	2016-08-07	smd	Prevalence study. Possible refs. May not have needed data.
133	S. Devi Kh, et al.	2005	Co-infection by human immuno deficiency virus, hepatitis B and hepatitis C virus in injecting drug users	Co-infection by huma			x			x			Abstract	2016-07-27	smd
134	K. Dolan, et al.	2003	Prison-based syringe exchange programmes: a review of international research and development	Prison-based syringe			x			x	x		Abstract	2016-08-07	smd
135	J. S. Doyle, et al.	2015	Global policy and access to new hepatitis C therapies for people who inject drugs	Global policy and ac			x		x	x	x		Abstract	2016-08-07	smd
136	F. Dubois-Arber, et al.	2008	Trends in drug consumption and risk of transmission of HIV and hepatitis C virus among injecting drug users in Switzerland, 1993-2006	Trends in drug consu			x			x	x		Abstract	2016-08-07	smd
137	K. V. Dumchev, et al.	2009	HIV and hepatitis C virus infections among hanka injection drug users in central Ukraine: a cross-sectional survey	HIV and hepatitis C			x			x			Article	2016-08-07	smd
138	K. C. Duncan, et al.	2011	HIV Incidence and Prevalence Among Aboriginal Peoples in Canada	HIV Incidence and Pr			x	x	x	x	x		Abstract	2016-08-07	smd
139	N. Durier, et al.	2012	Treatment of Hepatitis C as Prevention: A Modeling Case Study in Vietnam	Treatment of Hepatit			x		x	x	x		Abstract	2016-08-07	smd
140	D. Echevarria, et al.	2015	Mathematical Modeling of Hepatitis C Prevalence Reduction with Antiviral Treatment Scale-Up in Persons Who Inject Drugs in Metropolitan Chicago	Mathematical Modelin			x		x	x	x		Abstract	2016-08-07	smd
141	B. R. Edlin	2002	Prevention and treatment of hepatitis C in injection drug users	Prevention and treat			x			x	x		Article	2016-08-07	smd
142	B. R. Edlin, et al.	2005	Overcoming barriers to prevention, care, and treatment of hepatitis C in illicit drug users	Overcoming barriers			x			x	x		Abstract	2016-08-07	smd
143	B. R. Edlin, et al.	2014	Can hepatitis C be eradicated in the United States?	Can hepatitis C be e			x	x	x	x	x		Abstract	2016-08-07	smd
144	A. D. Eicher, et al.	2000	A certain fate: spread of HIV among young injecting drug users in Manipur, North-East India	A certain fate: spre			x					x	Article	2016-08-07	smd
145	N. El-Bassel, et al.	2013	HIV Among Injection Drug Users and Their Intimate Partners in Almaty, Kazakhstan	HIV Among Injection			x		x	x	x		Abstract	2016-08-07	smd
146	R. Elliott	2007	Deadly disregard: Government refusal to implement evidence-based measures to prevent HIV and hepatitis C virus infections in prisons	Deadly disregard: Go			x			x	x		Article	2016-08-07	smd	Prison NEP, Opinion
147	G. I. Eluwa, et al.	2013	A profile on HIV prevalence and risk behaviors among injecting drug users in Nigeria: Should we be alarmed?	A profile on HIV pre			x			x	x		Abstract	2016-08-07	smd
148	J. Emmanuelli	2004	Harm reduction policy related to drug use: the needles exchange programs	Harm reduction polic			x			x	x		Article	2016-08-07	smd
149	J. Emmanuelli, et al.	2005	Harm reduction interventions, behaviours and associated health outcomes in France, 1996-2003	Harm reduction inter			x			x	x		Abstract	2016-08-07	smd	Population prevalence
150	A. L. Estrada	2002	Epidemiology of HIV/AIDS, hepatitis B, hepatitis C, and tuberculosis among minority injection drug users	Epidemiology of HIV/			x			x	x		Abstract	2016-08-07	smd
152	J. L. Evans, et al.	2009	Predictors of injection drug use cessation and relapse in a prospective cohort of young injection drug users in San Francisco, CA (UFO Study)	Predictors of inject			x				x		Article	2016-08-07	smd	Outcome was injection cessation.
153	K. Falster, et al.	2009	Hepatitis C Virus Acquisition among Injecting Drug Users: A Cohort Analysis of a National Repeated Cross-sectional Survey of Needle and Syringe Program Attendees in Australia, 1995-2004	Hepatitis C Virus Ac			x			x			Article	2016-08-07	smd	No comparison to non-attendees. Otherwise perfect.
154	V. Ferrer-Castro, et al.	2012	Evaluation of needle exchange program at Pereiro de Aguiar prison (Ourense, Spain): ten years of experience	Evaluation of needle			x			x	x		Abstract	2016-08-07	smd	Prison. Population prevalence.
155	R. Ferrini	2000	American College of Preventive Medicine public policy on needle-exchange programs to reduce drug-associated morbidity and mortality	American College of			x			x	x		Article	2016-08-07	smd	Review. Possible refs.
155	B. Fischer, et al.	2006	Hepatitis C, illicit drug use public health - Does Canada really have a viable plan?	Hepatitis C, illicit			x			x	x		Abstract	2016-08-07	smd
156	B. Fischer, et al.	2016	Illicit drug use and harms, and related interventions and policy in Canada: A narrative review of select key indicators and developments since 2000	Illicit drug use and			x	x		x	x		Abstract	2016-07-27	smd
157	B. Fischer, et al.	2002	Safer Injection Facilities (SiFs) for injection drug users (IDUs) in Canada - A review and call for an evidence-focused pilot trial	Safer Injection Faci			x		x	x	x		Abstract	2016-08-07	smd	SIF not NEP. Review.
158	M. Fitzgerald, et al.	2001	Blood-borne infections in Dublin's opiate users	Blood-borne infectio			x	x	x	x			Abstract	2016-08-07	smd
159	C. Folch, et al.	2012	Characteristics of intravenous drug users who share injection equipment in Catalonia (Spain)	Characteristics of i			x			x	x		Abstract	2016-08-07	smd	Syringe sharing outcome
160	C. Folch, et al.	2013	Gender differences in HIV risk behaviours among intravenous drug users in Catalonia, Spain	Gender differences i			x			x	x		Abstract	2016-08-07	smd
161	C. Ford	1996	Needle exchange programmes should do more to prevent transmission of hepatitis C virus	Needle exchange prog			x			x	x		Abstract	2016-08-07	smd
162	S. Fraser, et al.	2016	Hepatitis C prevention and convenience: why do people who inject drugs in sexual partnerships 'run out' of sterile equipment?	Hepatitis C preventi			x		x	x	x		Abstract	2016-07-27	smd
163	C. L. Fry, et al.	2003	Psychometric properties of the Blood-borne Virus Transmission Risk Assessment Questionnaire (BBV-TRAQ)	Psychometric propert			x	x	x	x	x		Abstract	2016-08-07	smd
164	H. Gagnon, et al.	2009	Psychosocial factors explaining drug users' intention to use a new syringe at each injection	Psychosocial factors			x		x	x	x		Abstract	2016-08-07	smd
165	H. Gagnon, et al.	2010	A Randomized Trial to Evaluate the Efficacy of a Computer-Tailored Intervention to Promote Safer Injection Practices Among Drug Users	A Randomized Trial t			x			x	x		Abstract	2016-08-07	smd
166	R. S. Garfein, et al.	1998	Prevalence and incidence of hepatitis C virus infection among young adult injection drug users	Prevalence and incid			x			x			Article	2016-08-07	smd	No comparison. Otherwise, perfect.
167	R. S. Garfein, et al.	2013	HCV infection prevalence lower than expected among 18-40-year-old injection drug users in San Diego, CA	HCV infection preval			x						Article	2016-08-07	smd	Excluded due to Cross-sectional
168	R. S. Garfein, et al.	2010	Three Years after Legalization of Nonprescription Pharmacy Syringe Sales in California: Where Are We Now?	Three Years after Le			x	x	x	x	x		Abstract	2016-08-07	smd
169	M. Genereux, et al.	2010	Association between neighbourhood socioeconomic characteristics and high-risk injection behaviour amongst injection drug users living in inner and other city areas in Montreal, Canada	Association between			x		x	x	x		Abstract	2016-08-07	smd
170	D. R. Gibson, et al.	2001	Effectiveness of syringe exchange programs in reducing HIV risk behavior and HIV seroconversion among injecting drug users	Effectiveness of syr			x					x	Article	2016-08-07	smd	Review, Source of articles.
171	E. K. Gibson, et al.	2011	A mixed methods approach to delineating and understanding injection practices among clientele of a Victoria, British Columbia needle exchange program	A mixed methods appr			x			x	x		Article	2016-08-07	smd	Two possible sources; Wodak A, Cooney A. Do needle syringe programs reduce HIV infection among injecting drug users: a comprehensive review of the international evidence. Subst Use Misuse 2006;41:777–813. [2] Institute of Medicine. Preventing HIV infection among injecting drug users in high-risk countries. Washington, D.C.: National Academy Press, 2006.
172	H. F. Gidding, et al.	2011	Hospitalization rates associated with hepatitis B and HIV co-infection, age and sex in a population-based cohort of people diagnosed with hepatitis C	Hospitalization rate			x	x	x	x	x		Abstract	2016-08-07	smd
173	M. Gillies, et al.	2010	The provision of non-needle/syringe drug injecting paraphernalia in the primary prevention of HCV among IDU: a systematic review	The provision of non			x		x	x	x		Abstract	2016-08-07	smd	SR of non needle interventions
174	J. Goelz	2007	Prevention of HIV in injecting drug addicts. What has been done - what could be better?	Prevention of HIV in			x		x	x	x		Abstract	2016-08-07	smd
175	D. Goldberg, et al.	2001	Trends in HCV prevalence among injecting drug users in Glasgow and Edinburgh during the era of needle/syringe exchange	Trends in HCV preval			x			x			Abstract	2016-08-07	smd	Population prevalence.
175	D. Goldberg, et al.	1998	A lasting public health response to an outbreak of HIV infection in a Scottish prison?	A lasting public hea			x	x	x	x	x		Abstract	2016-08-07	smd
176	D. Goldberg, et al.	1998	Hepatitis C virus antibody prevalence among injecting drug users in Glasgow has fallen but remains high	Hepatitis C virus an			x			x			Abstract	2016-08-07	smd	Population prevalence.
177	D. Goldberg, et al.	2000	Hepatitis C infection among injecting drug users in Scotland: Stemming the flow	Hepatitis C infectio			x			x	x		Abstract	2016-08-07	smd
178	S. T. Goldstein, et al.	2002	Incidence and risk factors for acute hepatitis B in the United States, 1982-1998: Implications for vaccination programs	Incidence and risk f			x	x	x	x	x		Abstract	2016-08-07	smd
179	E. T. Golub, et al.	2005	Correlates of unsafe syringe acquisition and disposal among injection drug users in Baltimore, Maryland	Correlates of unsafe			x		x	x	x		Abstract	2016-08-07	smd
180	E. T. Golub, et al.	2007	Distributive syringe sharing among young adult injection drug users in five US cities	Distributive syringe			x			x	x		Abstract	2016-08-07	smd
182	M. Gossop, et al.	2000	Routes of drug administration and multiple drug misuse: regional variations among clients seeking treatment at programmes throughout England	Routes of drug admin			x	x	x	x	x		Abstract	2016-08-07	smd
183	P. Goswami, et al.	2014	An assessment of an HIV prevention intervention among People Who Inject Drugs in the states of Manipur and Nagaland, India	An assessment of an			x		x	x			Abstract	2016-08-07	smd
184	L. E. Grau, et al.	2005	Psychosocial and behavioral differences among drug injectors who use and do not use syringe exchange programs	Psychosocial and beh			x				x		Abstract	2016-08-07	smd	HCV self-report
185	A. Gutfraind, et al.	2015	Agent-Based Model Forecasts Aging of the Population of People Who Inject Drugs in Metropolitan Chicago and Changing Prevalence of Hepatitis C Infections	Agent-Based Model Fo			x		x	x	x		Abstract	2016-08-07	smd	Mathematical forcast of prevalence
186	V. A. Gyarmathy, et al.	2016	A needle in the haystack - the dire straits of needle exchange in Hungary	A needle in the hays			x			x	x		Abstract	2016-07-27	smd
187	V. A. Gyarmathy, et al.	2010	Liquid Drugs and High Dead Space Syringes May Keep HIV and HCV Prevalence High - A Comparison of Hungary and Lithuania	Liquid Drugs and Hig			x		x	x	x		Abstract	2016-08-07	smd
188	V. A. Gyarmathy, et al.	2009	The association of syringe type and syringe cleaning with HCV infection among IDUs in Budapest, Hungary	The association of s			x		x	x			Abstract	2016-08-07	smd
189	H. Hagan, et al.	1995	REDUCED RISK OF HEPATITIS-B AND HEPATITIS-C AMONG INJECTION-DRUG USERS IN THE TACOMA SYRINGE EXCHANGE PROGRAM	REDUCED RISK OF HEPA		x							Abstract	2016-08-07	smd
190	V. A. Gyarmathy, et al.	2010	Epidemiology of hepatitis C and human immunodeficiency virus infections among injecting drug users in Hungary--what's next?	Epidemiology of hepa			x		x	x	x		Abstract	2016-08-07	smd	Mathematical forcast
191	H. Hagan, et al.	1999	Syringe exchange and risk of infection with hepatitis B and C viruses	Syringe exchange and			x						Abstract	2016-08-07	smd	Excluded due to Duplicate data
192	S. E. Hadland, et al.	2014	Use of a Medically Supervised Injection Facility Among Street Youth	Use of a Medically S			x		x	x	x		Abstract	2016-08-07	smd	SIF intervention
193	H. Hagan, et al.	2006	Self-reported hepatitis C virus antibody status and risk behavior in young injectors	Self-reported hepati			x			x			Abstract	2016-08-07	smd
194	H. Hagan, et al.	2004	Hepatitis C virus infection among injection drug users - Survival analysis of time to seroconversion	Hepatitis C virus in		x							Abstract	2016-08-07	smd
195	H. Hagan, et al.	2000	HIV and HCV infection among injecting drug users	HIV and HCV infectio			x		x	x	x		Abstract	2016-08-07	smd
196	H. Hagan, et al.	2000	Volunteer bias in nonrandomized evaluations of the efficacy of needle-exchange programs	Volunteer bias in no			x			x	x		Abstract	2016-08-07	smd
198	H. Hagan, et al.	2011	A Systematic Review and Meta-Analysis of Interventions to Prevent Hepatitis C Virus Infection in People Who Inject Drugs	A Systematic Review			x						Abstract	2016-08-07	smd	SR. Source of studies.
199	H. Hagan, et al.	2000	Changes in injection risk behavior associated with participation in the Seattle needle-exchange program	Changes in injection			x				x		Article	2016-08-07	smd
200	H. Hagan, et al.	2005	HIV/hepatitis C virus co-infection in drug users: risk behavior and prevention	HIV/hepatitis C viru			x			x	x		Abstract	2016-08-07	smd
201	J. A. Hahn, et al.	2001	Hepatitis C virus infection and needle exchange use among young injection drug users in San Francisco	Hepatitis C virus in			x			x			Article	2016-08-07	smd
202	J. A. Hahn, et al.	2002	Hepatitis C virus seroconversion among young injection drug users: Relationships and risks	Hepatitis C virus se			x			x			Article	2016-08-07	smd
203	R. Hallinan, et al.	2007	Harm reduction, hepatitis C and opioid pharmacotherapy: an opportunity for integrated hepatitis C virus-specific harm reduction	Harm reduction, hepa			x	x	x	x	x		Abstract	2016-08-07	smd
204	S. Handanagic, et al.	2016	HIV and hepatitis C prevalence, and related risk behaviours among people who inject drugs in three cities in Croatia: Findings from respondent-driven sampling surveys	HIV and hepatitis C			x					x	Article	2016-07-27	smd
205	C. Hankins, et al.	2002	Continuing HIV transmission among injection drug users in Eastern Central Canada: The SurvUDI study, 1995 to 2000	Continuing HIV trans			x			x	x		Abstract	2016-08-07	smd
206	T. Hansurabhanon, et al.	2002	Infection with hepatitis C virus among intravenous-drug users: prevalence, genotypes and risk-factor-associated behaviour patterns in Thailand	Infection with hepat			x		x	x			Article	2016-08-07	smd
207	P. T. Harrell, et al.	2012	Latent classes of heroin and cocaine users predict unique HIV/HCV risk factors	Latent classes of he			x	x	x	x	x		Abstract	2016-08-07	smd
208	M. Harris, et al.	2015	The promise of treatment as prevention for hepatitis C: Meeting the needs of people who inject drugs?	The promise of treat			x		x	x	x		Abstract	2016-08-07	smd
209	Z. K. Harris	2006	Efficient allocation of resources to prevent HIV infection among injection drug users: the Prevention Point Philadelphia (PPP) needle exchange program	Efficient allocation			x			x	x		Abstract	2016-08-07	smd
210	S. S. Harvard, et al.	2008	Harm Reduction Product Distribution in British Columbia	Harm Reduction Produ			x			x	x		Abstract	2016-08-07	smd
211	J. R. Havens, et al.	2013	Individual and network factors associated with prevalent hepatitis C infection among rural Appalachian injection drug users	Individual and netwo			x		x	x			Abstract	2016-08-07	smd
212	J. R. Havens, et al.	2004	Correlates of attempted suicide among young injection drug users in a multi-site cohort	Correlates of attemp			x		x	x	x		Abstract	2016-08-07	smd
213	K. Hayashi, et al.	2013	Drug-related harm among people who inject drugs in Thailand: summary findings from the Mitsampan Community Research Project	Drug-related harm am			x		x	x	x		Article	2016-08-07	smd
214	R. Heimer	1999	Syringe exchange programs: Lowering the transmission of syringe-borne diseases and beyond	Syringe exchange pro			x			x			Article	2016-08-07	smd	Possible refs.
215	R. Heimer, et al.	2014	Associations Between Injection Risk and Community Disadvantage Among Suburban Injection Drug Users in Southwestern Connecticut, USA	Associations Between			x		x	x			Abstract	2016-08-07	smd
216	R. Heimer, et al.	2002	Hepatitis-associated knowledge is low and risks are high among HIV-aware injection drug users in three US cities	Hepatitis-associated			x				x		Article	2016-08-07	smd
217	R. Heimer, et al.	1996	Hepatitis in used syringes: The limits of sensitivity of techniques to detect hepatitis B virus (HBV) DNA, hepatitis C virus (HCV) RNA, and antibodies to HBV core and HCV antigens	Hepatitis in used sy			x	x	x	x	x		Abstract	2016-08-07	smd
218	K. G. Heinzerling, et al.	2007	Human immunodeficiency virus and hepatitis C virus testing services at syringe exchange programs: availability and outcomes	Human immunodeficien			x		x	x	x		Abstract	2016-08-07	smd
219	M. Hellard, et al.	2014	Eradication of Hepatitis C Infection: The Importance of Targeting People Who Inject Drugs	Eradication of Hepat			x		x	x	x		Abstract	2016-08-07	smd
220	D. I. Heller, et al.	2009	The syringe gap: an assessment of sterile syringe need and acquisition among syringe exchange program participants in New York City	The syringe gap: an			x			x	x		Abstract	2016-08-07	smd
221	R. Henrion	1997	Efficacy of harm reduction policies for injecting heroin users in France	Efficacy of harm red			x			x	x		Abstract	2016-08-07	smd
222	D. Holtzman, et al.	2009	The influence of needle exchange programs on injection risk behaviors and infection with hepatitis C virus among young injection drug users in select cities in the United States, 1994-2004	The influence of nee		x							Abstract	2016-08-07	smd
223	V. Hope, et al.	2012	Hepatitis C infection among recent initiates to injecting in England 2000-2008: Is a national hepatitis C action plan making a difference?	Hepatitis C infectio			x						Article	2016-08-07	smd	Excluded due to Cross-sectional
224	V. D. Hope, et al.	2011	Measuring the incidence, prevalence and genetic relatedness of hepatitis C infections among a community recruited sample of injecting drug users, using dried blood spots	Measuring the incide			x						Article	2016-08-07	smd	Excluded due to Cross-sectional
225	V. D. Hope, et al.	2005	HIV prevalence among injecting drug users in England and Wales 1990 to 2003: evidence for increased transmission in recent years	HIV prevalence among			x		x	x	x		Abstract	2016-08-07	smd
226	V. D. Hope, et al.	2010	The extent of injection site infection in injecting drug users: findings from a national surveillance study	The extent of inject			x				x		Abstract	2016-08-07	smd
227	M. Hopwood, et al.	2003	The injection of methadone syrup in New South Wales: patterns of use and increased harm after partial banning of injecting equipment	The injection of met			x			x	x		Abstract	2016-08-07	smd
228	Y.-F. Huang, et al.	2014	Changes in HIV Incidence among People Who Inject Drugs in Taiwan following Introduction of a Harm Reduction Program: A Study of Two Cohorts	Changes in HIV Incid			x				x		Abstract	2016-08-07	smd	HIV
229	R. A. Hughes	2000	Drug injectors and the cleaning of needles and syringes	Drug injectors and t			x		x	x	x		Abstract	2016-08-07	smd
230	D. R. Hunt, et al.	2009	Viral Hepatitis in Incarcerated Adults: A Medical and Public Health Concern	Viral Hepatitis in I			x	x	x	x	x		Abstract	2016-08-07	smd
231	D. Huo, et al.	2005	Changes in the sharing of drug injection equipment among street-recruited injection drug users in Chicago, Illinois, 1994--1996	Changes in the shari			x				x		Abstract	2016-08-07	smd	Syringe sharing
232	N. T. T. Huong, et al.	2015	Social marketing of low dead space syringes in Vietnam: findings from a 1-year pilot program in Hanoi, Thai Nguyen, and Ho Chi Minh City	Social marketing of			x		x	x	x		Abstract	2016-07-27	smd
233	E. Huriaux	2007	More than clean needles: overdose prevention and syringe exchange	More than clean need			x			x	x		Abstract	2016-08-07	smd
234	E. Imbert	1999	Practices regarding the hepatitis C virus among injection drug users: new Steribox (R) and new strategies in prevention campaigns	Practices regarding			x		x	x	x		Abstract	2016-08-07	smd
235	A. Inglez-Dias, et al.	2014	Harm Reduction Policies in Brazil: contributions of a North American Program	Harm Reduction Polic			x			x	x		Abstract	2016-08-07	smd
236	M. M. Islam, et al.	2013	Are primary health care centres that target injecting drug users attracting and serving the clients they are designed for? A case study from Sydney, Australia	Are primary health c			x				x		Abstract	2016-08-07	smd
237	M. M. Islam, et al.	2012	Linkage into specialist hepatitis C treatment services of injecting drug users attending a needle syringe program-based primary healthcare centre	Linkage into special			x		x	x			Abstract	2016-08-07	smd
238	M. M. Islam, et al.	2013	Healthcare utilisation and disclosure of injecting drug use among clients of Australia's needle and syringe programs	Healthcare utilisati			x		x	x	x		Abstract	2016-08-07	smd
239	J. Iversen, et al.	2012	Individual-level syringe coverage among Needle and Syringe Program attendees in Australia	Individual-level syr			x				x		Abstract	2016-08-07	smd	Syringe coverage. Combined therapy data.
240	J. Iversen, et al.	2013	Reduction in HCV Incidence Among Injection Drug Users Attending Needle and Syringe Programs in Australia: A Linkage Study	Reduction in HCV Inc			x			x			Article	2016-08-07	smd	Syringe sharing and ORT data.
241	D. C. Des Jarlais	2013	Systematic review research on needle/syringe programs and opiate substitution programs in low- and middle-income countries	Systematic review re			x			x			Abstract	2016-08-07	smd	Summary of full article.
242	D. C. D. Jarlais, et al.	2012	Racial and ethnic disparities and implications for the prevention of HIV among persons who inject drugs	Racial and ethnic di			x		x	x	x		Abstract	2016-08-07	smd
243	L. G. Johnston, et al.	2013	Unexpectedly High Injection Drug Use, HIV and Hepatitis C Prevalence Among Female Sex Workers in the Republic of Mauritius	Unexpectedly High In			x		x	x	x		Abstract	2016-08-07	smd
244	L. Jones, et al.	2010	Optimal provision of needle and syringe programmes for injecting drug users: A systematic review	Optimal provision of			x			x	x		Abstract	2016-08-07	smd	SR, possible source of articles.
245	A. E. Jordan, et al.	2015	Incidence and prevalence of hepatitis c virus infection among persons who inject drugs in New York City: 2006-2013	Incidence and preval			x			x			Article	2016-08-07	smd
246	R. Joseph, et al.	2014	Hepatitis C Prevention and Needle Exchange Programs in Rhode Island: ENCORE	Hepatitis C Preventi			x			x	x		Abstract	2016-08-07	smd
247	E. Jozaghi	2012	Science versus politics: The need for supervised injection facilities in Montreal, Canada	Science versus polit			x		x	x	x		Abstract	2016-08-07	smd	SIF
248	E. Jozaghi, et al.	2013	Should North America's first and only supervised injection facility (InSite) be expanded in British Columbia, Canada?	Should North America			x		x	x	x		Abstract	2016-08-07	smd	Qualitative SIF attendees study
249	E. Jozaghi, et al.	2013	A cost-benefit/cost-effectiveness analysis of proposed supervised injection facilities in Montreal, Canada	A cost-benefit/cost-			x		x	x	x		Abstract	2016-08-07	smd	SIF, mathematical model
250	E. Jozaghi, et al.	2014	A cost-benefit/cost-effectiveness analysis of proposed supervised injection facilities in Ottawa, Canada	A cost-benefit/cost-			x		x	x	x		Abstract	2016-08-07	smd	SIF, mathematical model
251	A. Judd, et al.	2005	Prevalence of, and risk factors for, hepatitis C virus infection among recent initiates to injecting in London and Glasgow: cross sectional analysis	Prevalence of, and r			x						Article	2016-08-07	smd	Excluded due to Cross-sectional (and duplicate data)
251	R. Jurgens	2002	HIV/AIDS in prisons: recent developments	HIV/AIDS in prisons:			x	x	x	x	x		Abstract	2016-08-07	smd	Report
252	A. Kamarulzaman, et al.	2015	Challenges in managing HIV in people who use drugs	Challenges in managi			x		x	x	x		Abstract	2016-08-07	smd
253	N. Kassaian, et al.	2012	Hepatitis C Virus and Associated Risk Factors among Prison Inmates with History of Drug Injection in Isfahan, Iran	Hepatitis C Virus an			x					x	Abstract	2016-08-07	smd	Prison NEP, Syringe sharing outcome
254	M. Kazatchkine	2014	Drug use, HIV, HCV and TB: major interlinked challenges in Eastern Europe and Central Asia	Drug use, HIV, HCV a			x		x	x	x		Abstract	2016-08-07	smd	Report
256	R. Kemp, et al.	1999	Injecting drug users have high rates of hepatitis C, but HIV infection remains uncommon	Injecting drug users			x			x			Article	2016-07-28	smd
257	R. Kemp, et al.	1998	Injecting behaviours and prevalence of hepatitis B, C and D markers in New Zealand injecting drug user populations	Injecting behaviours			x						Article	2016-08-07	smd	Requested
258	K. Keppler, et al.	1999	Transmission of infectious diseases during imprisonment--results of a study and introduction of a model project for infection prevention in Lower Saxony	Transmission of infe			x			x	x		Abstract	2016-08-07	smd
259	T. Kerr, et al.	2010	Difficulty accessing syringes and syringe borrowing among injection drug users in Bangkok, Thailand	Difficulty accessing			x			x	x		Abstract	2016-08-07	smd
260	T. Kerr, et al.	2004	Harm reduction in prisons: A 'rights based analysis'	Harm reduction in pr			x			x	x		Abstract	2016-08-07	smd
261	T. Kerr, et al.	2003	Responding to an explosive HIV epidemic driven by frequent cocaine injection: Is there a role for safe injecting facilities?	Responding to an exp			x		x	x	x		Abstract	2016-08-07	smd	SIF
262	S. J. Klein, et al.	2001	What do pharmacists think about New York State's new nonprescription syringe sale program? Results of a survey	What do pharmacists			x	x	x	x	x		Abstract	2016-08-07	smd
263	J. Kleinig	2006	Thinking ethically about needle and syringe programs	Thinking ethically a			x			x	x		Abstract	2016-08-07	smd
264	P. T. Korthuis, et al.	2012	Injection behaviors among injection drug users in treatment: The role of hepatitis C awareness	Injection behaviors			x				x		Abstract	2016-08-07	smd	Self-reported HCV
265	M. L. Kosanović, et al.	2009	Risk behaviour and risk for HIV infection in population of injecting drug users	Risk behaviour and r			x		x	x	x		Abstract	2016-08-07	smd
266	A. H. Kral, et al.	2003	Trends in human immunodeficiency virus seroincidence among street-recruited injection drug users in San Francisco, 1987-1998	Trends in human immu			x		x	x	x		Abstract	2016-08-07	smd
267	A. H. Kral, et al.	2010	Comparing Respondent-Driven Sampling and Targeted Sampling Methods of Recruiting Injection Drug Users in San Francisco	Comparing Respondent			x			x	x		Abstract	2016-08-07	smd
268	M. Kretzschmar, et al.	2008	New challenges for mathematical and statistical modeling of HIV and hepatitis C virus in injecting drug users	New challenges for m			x		x	x	x		Abstract	2016-08-07	smd	Mathematical model
269	I. Kuo, et al.	2006	High HCV seroprevalence and HIV drug use risk behaviors among injection drug users in Pakistan	High HCV seroprevale			x			x			Article	2016-08-07	smd
270	J. A. Kwon, et al.	2012	Estimating the cost-effectiveness of needle-syringe programs in Australia	Estimating the cost-			x	x		x	x		Abstract	2016-08-07	smd
270	J. A. Kwon, et al.	2009	The Impact of Needle and Syringe Programs on HIV and HCV Transmissions in Injecting Drug Users in Australia: A Model-Based Analysis	The Impact of Needle			x		x	x	x		Abstract	2016-08-07	smd	Mathematical model
272	K. H. Lamden, et al.	1998	Hepatitis B and hepatitis C virus infections: Risk factors among drug users in Northwest England	Hepatitis B and hepa			x			x			Article	2016-08-07	smd
273	H. Langkamp	2000	Health effects of prisons. Risks of syringe exchange programmes in prisons prevail	Health effects of pr			x			x	x		Article	2016-08-07	smd	Possible refs.
274	B. Larance, et al.	2011	The availability, diversion and injection of pharmaceutical opioids in South Asia	The availability, di			x	x		x	x		Abstract	2016-08-07	smd
275	A. Latypov, et al.	2014	Drug scene, drug use and drug-related health consequences and responses in Kulob and Khorog, Tajikistan	Drug scene, drug use			x			x	x		Abstract	2016-08-07	smd
276	M. G. Law, et al.	2003	Injecting drug use in Australia: Needle/syringe programs prove their worth, but hepatitis C still on the increase	Injecting drug use i			x			x	x		Article	2016-07-28	smd
277	J. V. Lazarus, et al.	2007	HIV/hepatitis coinfection in eastern Europe and new pan-European approaches to hepatitis prevention and management	HIV/hepatitis coinfe			x	x	x	x	x		Abstract	2016-08-07	smd
278	A. Leicht	2014	Improving the quality of needle and syringe programmes: an overlooked strategy for preventing hepatitis C among people who inject drugs	Improving the qualit			x			x	x		Article	2016-08-07	smd	Possible refs.
279	L. Leonard, et al.	2008	I inject less as I have easier access to pipes - Injecting, and sharing of crack-smoking materials, decline as safer crack-smoking resources are distributed	I inject less as I h			x			x	x		Abstract	2016-08-07	smd
280	M. H. Levy, et al.	2007	Prisons, hepatitis C and harm minimisation	Prisons, hepatitis C			x			x	x		Abstract	2016-08-07	smd
281	G. Lilley, et al.	2013	Needle and syringe distribution trends in Western Australia, 1990 to 2009	Needle and syringe d			x	x		x	x		Abstract	2016-08-07	smd
282	M. S. C. Lim, et al.	2007	Blood-borne viruses and risk behaviours among injecting drug users recruited from needle and syringe programs in Victoria's eastern metropolitan region	Blood-borne viruses			x			x			Abstract	2016-08-07	smd	Injecting behavior
283	E. Lloyd-Smith, et al.	2008	High prevalence of syringe sharing among street involved youth	High prevalence of s			x		x	x	x		Article	2016-08-07	smd
284	G. Loewinger, et al.	2016	Low knowledge and perceived Hepatitis C risk despite high risk behaviour among injection drug users in Kathmandu, Nepal	Low knowledge and pe			x			x	x		Abstract	2016-07-27	smd
285	R. Louie, et al.	1998	Vietnamese-speaking injecting drug users in Melbourne: the need for harm reduction programs	Vietnamese-speaking			x			x			Article	2016-08-07	smd
286	W. Loxley	2000	Doing the possible: harm reduction, injecting drug use and blood borne viral infections in Australia	Doing the possible:			x			x	x		Article	2016-07-27	smd
287	P. J. Lum, et al.	2005	Injection risk behavior among women syringe exchangers in San Francisco	Injection risk behav			x		x	x	x		Abstract	2016-08-07	smd
288	S. Maayan, et al.	1994	EXPOSURE TO HEPATITIS-B AND HEPATITIS-C AND TO HTLV-1 AND HTLV-2 AMONG ISRAELI DRUG-ABUSERS IN JERUSALEM	EXPOSURE TO HEPATITI			x		x	x	x		Abstract	2016-08-07	smd
289	G. J. MacArthur, et al.	2014	Interventions to prevent HIV and Hepatitis C in people who inject drugs: A review of reviews to assess evidence of effectiveness	Interventions to pre			x			x	x		Abstract	2016-08-07	smd	RoR, refs
290	M. A. MacDonald, et al.	2000	Hepatitis C virus antibody prevalence among injecting drug users at selected needle and syringe programs in Australia, 1995-1997. Collaboration of Australian NSPs	Hepatitis C virus an			x			x			Abstract	2016-08-07	smd
291	M. E. Mackesy-Amiti, et al.	2013	Peer-Education Intervention to Reduce Injection Risk Behaviors Benefits High-Risk Young Injection Drug Users: A Latent Transition Analysis of the CIDUS 3/DUIT Study	Peer-Education Inter			x		x	x	x		Abstract	2016-08-07	smd
292	A. Madden, et al.	2007	Hepatitis C prevention and true harm reduction	Hepatitis C preventi			x			x	x		Abstract	2016-08-07	smd
293	L. Maher, et al.	2004	Risk behaviors and antibody hepatitis B and C prevalence among injecting drug users in south-western Sydney, Australia	Risk behaviors and a			x		x	x			Abstract	2016-08-07	smd
294	L. Maher, et al.	2009	Syringe exchange in the united states: Doing the simple things better?	Syringe exchange in			x			x	x		Abstract	2016-08-07	smd
295	L. Maher, et al.	2001	Risk behaviours of young Indo-Chinese injecting drug users in Sydney and Melbourne	Risk behaviours of y			x		x	x	x		Abstract	2016-08-07	smd
296	L. Maher, et al.	2002	Risk behaviours and hepatitis C infection among Indo-Chinese initiates to injecting drug use in Sydney, Australia	Risk behaviours and			x		x	x	x		Abstract	2016-08-07	smd
297	M. Malliori, et al.	1998	A survey of bloodborne viruses and associated risk behaviours in Greek prisons	A survey of bloodbor			x		x	x			Abstract	2016-08-07	smd
298	A. S. Mansson, et al.	2000	Continued transmission of hepatitis B and C viruses, but no transmission of human immunodeficiency virus among intravenous drug users participating in a syringe/needle exchange program	Continued transmissi			x					x	Article	2016-08-07	smd	Possible data for MA, only one group, cohort; Outcome is for seroconversion to HCB or HCV and expressed as a one unit increase in the number of syringes exchanged
299	P. L. Marotta, et al.	2016	A cross-national analysis of the effects of methadone maintenance and needle and syringe program implementation on incidence rates of HIV in Europe from 1995 to 2011	A cross-national ana			x			x	x		Abstract	2016-07-27	smd
300	Z. Marshall, et al.	2015	Peering into the literature: A systematic review of the roles of people who inject drugs in harm reduction initiatives	Peering into the lit			x		x	x	x		Abstract	2016-08-07	smd
301	N. K. Martin, et al.	2013	Combination Interventions to Prevent HCV Transmission Among People Who Inject Drugs: Modeling the Impact of Antiviral Treatment, Needle and Syringe Programs, and Opiate Substitution Therapy	Combination Interven			x			x	x		Abstract	2016-08-07	smd	Mathematical model, combo
302	N. K. Martin, et al.	2013	Hepatitis C Virus Treatment for Prevention Among People Who Inject Drugs: Modeling Treatment Scale-Up in the Age of Direct-Acting Antivirals	Hepatitis C Virus Tr			x		x	x	x		Abstract	2016-08-07	smd
303	R. E. Martin, et al.	2005	Drug use and risk of bloodborne infections: a survey of female prisoners in British Columbia	Drug use and risk of			x		x	x	x		Abstract	2016-07-27	smd
304	A. N. Martinez, et al.	2007	The impact of legalizing syringe exchange programs on arrests among injection drug users in California	The impact of legali			x			x	x		Abstract	2016-08-07	smd
305	P. Mateu-Gelabert, et al.	2015	Injection and sexual HIV/HCV risk behaviors associated with nonmedical use of prescription opioids among young adults in New York City	Injection and sexual			x		x	x	x		Abstract	2016-08-07	smd
306	P. Mateu-Gelabert, et al.	2007	How can hepatitis C be prevented in the long term?	How can hepatitis C			x		x	x	x		Abstract	2016-08-07	smd
307	C. Mathei, et al.	2006	Evidence for a substantial role of sharing of injecting paraphernalia other than syringes/needles to the spread of hepatitis C among injecting drug users	Evidence for a subst			x		x	x	x		Abstract	2016-08-07	smd
308	C. Mathei, et al.	2008	The epidemic history of hepatitis C among injecting drug users in Flanders, Belgium	The epidemic history			x		x	x	x		Abstract	2016-08-07	smd
309	C. Matheson, et al.	2008	Assessing and prioritizing the preferences of injecting drug users in needle and syringe exchange service development	Assessing and priori			x			x	x		Abstract	2016-08-07	smd
310	L. A. Maurer, et al.	2016	Trend Analyses of Users of a Syringe Exchange Program in Philadelphia, Pennsylvania: 1999-2014	Trend Analyses of Us			x			x	x		Abstract	2016-07-27	smd
311	P. Mayock, et al.	2009	Researching 'new' heroin users in Ireland: An ethno-epidemiological approach	Researching 'new' he			x			x	x		Abstract	2016-08-07	smd
312	C. McCall	2016	Australia commits funds to curb hepatitis C epidemic	Australia commits fu			x	x	x	x	x		Abstract	2016-07-27	smd
313	D. McDonald	2009	The evaluation of a trial of syringe vending machines in Canberra, Australia	The evaluation of a			x		x	x	x		Abstract	2016-08-07	smd	Syringe vending machine.
314	K. A. McGarry, et al.	2002	Utilization of preventive health services by HIV-seronegative injection drug users	Utilization of preve			x			x			Abstract	2016-08-07	smd
315	J. McGregor, et al.	2003	Factors influencing hepatitis B vaccine uptake in injecting drug users	Factors influencing			x			x	x		Abstract	2016-08-07	smd
316	A. L. McNaughton, et al.	2015	Spatiotemporal Reconstruction of the Introduction of Hepatitis C Virus into Scotland and Its Subsequent Regional Transmission	Spatiotemporal Recon			x		x	x	x		Abstract	2016-08-07	smd	Math model.
317	R. McNeil, et al.	2014	'Safer environment interventions': A qualitative synthesis of the experiences and perceptions of people who inject drugs	'Safer environment i			x			x	x		Abstract	2016-08-07	smd	Qualitative studies with attendees. Use for dissertation.
318	R. McNeil, et al.	2014	People Knew They Could Come Here to Get Help: An Ethnographic Study of Assisted Injection Practices at a Peer-Run 'Unsanctioned' Supervised Drug Consumption Room in a Canadian Setting	People Knew They Cou			x		x	x	x		Abstract	2016-08-07	smd	SIF
319	A. Medic, et al.	2008	Characteristics of Hepatitis C Infection in Injecting Drug Users in Zadar County, Croatia	Characteristics of H			x			x			Article	2016-08-07	smd
320	L. J. Messersmith, et al.	2015	Drug Use and Sexual Behavior: The Multiple HIV Vulnerabilities of Men and Women Who Inject Drugs in Kumasi, Ghana	Drug Use and Sexual			x		x	x	x		Abstract	2016-08-07	smd
321	I. Mezzaroma, et al.	1994	Immunological, clinical and epidemiological aspects of an HIV-1 positive drug abuser cohort	Immunological, clini			x				x		Abstract	2016-08-07	smd	Possibly order.
322	Michels, II, et al.	2012	Harm Reduction-From a Conceptual Framework to Practical Experience: The Example of Germany	Harm Reduction-From			x			x	x		Abstract	2016-07-27	smd
323	C. L. Miller, et al.	2002	Opportunities for prevention: Hepatitis C prevalence and incidence in a cohort of young injection drug users	Opportunities for pr			x			x			Article	2016-08-07	smd
324	C. L. Miller, et al.	2002	Risk-taking behaviors among injecting drug users who obtain syringes from pharmacies, fixed sites, and mobile van needle exchanges	Risk-taking behavior			x			x	x		Abstract	2016-08-07	smd
325	C. L. Miller, et al.	2004	The future face of coinfection - Prevalence and incidence of HIV and hepatitis C virus coinfection among young injection drug users	The future face of c			x			x			Article	2016-08-07	smd	HIV/HCV main outcome
326	M. Miller, et al.	2003	HIV and hepatitis C virus risk in new and longer-term injecting drug users in Oslo, Norway	HIV and hepatitis C			x			x	x		Abstract	2016-08-07	smd	Self-reported HCV
327	P. Millson, et al.	2003	Regional variationn in HIV prevalence and risk behaviours in Ontario injection drug users (IDU)	Regional variationn			x				x		Abstract	2016-08-07	smd	HIV outcome. Otherwise perfect.
328	M. E. Montgomery, et al.	2013	Injecting Risk Behavior among Traveling Young Injection Drug Users: Travel Partner and City Characteristics	Injecting Risk Behav			x			x	x		Abstract	2016-08-07	smd
329	C. Morissette, et al.	2007	Minimal uptake of sterile drug preparation equipment in a predominantly cocaine injecting population: Implications for HIV and hepatitis C prevention	Minimal uptake of st			x			x	x		Abstract	2016-08-07	smd	Self-reported HCV
330	K. Morris	2011	Tackling hepatitis C: A tale of two countries	Tackling hepatitis C			x			x	x		Abstract	2016-08-07	smd
331	C. L. Morrison	1994	ANABOLIC-STEROID USERS IDENTIFIED BY NEEDLE AND SYRINGE EXCHANGE CONTACT	ANABOLIC-STEROID USE			x			x	x		Abstract	2016-08-07	smd
332	G. F. Moshkovich, et al.	2000	The prevention of HIV infection and other blood-contact diseases among intravenous narcotic users in Nizhniy Novgorod within the framework of the Harm Reduction program	The prevention of HI			x			x			Abstract	2016-08-07	smd	Possibly order.
333	C. E. Munoz-Plaza, et al.	2006	Staff perspectives on facilitating the implementation of hepatitis C services at drug treatment programs	Staff perspectives o			x	x	x	x	x		Abstract	2016-08-07	smd	Qualitative staff and attendee perspectives
334	J. M. Murray, et al.	2003	The impact of behavioral changes on the prevalence of human immunodeficiency virus and hepatitis C among injecting drug users	The impact of behavi			x			x	x		Abstract	2016-08-07	smd	Math model.
335	A. Myles, et al.	2011	Physicians' attitudes and practice toward treating injection drug users infected with hepatitis C virus: Results from a national specialist survey in Canada	Physicians' attitude			x	x	x	x	x		Abstract	2016-08-07	smd	MD attitudes. Poss diss aim 3.
336	A. G. Nacopoulos, et al.	2010	Syringe exchange programs: Impact on injection drug users and the role of the pharmacist from a US perspective	Syringe exchange pro			x	x		x	x		Abstract	2016-08-07	smd	Review
337	A. Neaigus, et al.	2008	Greater drug injecting risk for HIV, HBV, and HCV infection in a city where syringe exchange and pharmacy syringe distribution are illegal	Greater drug injecti			x			x			Abstract	2016-08-07	smd	Comparison is city not SEP
338	J. Neale	1998	Reducing risks: Drug users' views of accessing and disposing of injecting equipment	Reducing risks: Drug			x			x	x		Abstract	2016-08-07	smd
339	J. Nelles, et al.	1997	Provision of syringes and prescription of heroin in prison: the Swiss experience in the prisons of Hindelbank and Obserschongrun	Provision of syringe			x			x			Abstract	2016-07-27	smd
340	J. Newmeyer	2002	Can HCV be prevented among injection drug users?	Can HCV be prevented			x			x	x		Abstract	2016-08-07	smd	Opinion
341	L. Noel, et al.	2006	Health and social services accessed by a cohort of Canadian illicit opioid users outside of treatment	Health and social se			x					x	Article	2016-08-07	smd
342	L. Norden, et al.	2005	Differentiated risk behaviour for HIV and hepatitis among injecting drug users (IDUs)	Differentiated risk			x		x	x			Article	2016-08-07	smd
343	L. Norden, et al.	2013	Hepatitis C Among Injecting Drug Users Is Two Times Higher in Stockholm, Sweden than in Rotterdam, the Netherlands	Hepatitis C Among In			x			x	x		Article	2016-08-07	smd
343	N. Palmateer, et al.	2010	Evidence for the effectiveness of sterile injecting equipment provision in preventing hepatitis C and human immunodeficiency virus transmission among injecting drug users: a review of reviews	Evidence for the eff			x			x	x		Abstract	2016-08-07	smd	RoR, Source of articles
344	N. S. Oldham, et al.	2003	A UK policy on 'take home naloxone' for opiate users - Strategy or stalemate?	A UK policy on 'take			x		x	x	x		Abstract	2016-08-07	smd
345	M. C. O'Leary, et al.	2012	The association between alcohol use and hepatitis C status among injecting drug users in Glasgow	The association betw			x		x	x			Abstract	2016-08-07	smd
346	M. d. L. A. Oliveira, et al.	2009	Epidemiological and genetic analyses of Hepatitis C virus transmission among young/short- and long-term injecting drug users from Rio de Janeiro, Brazil	Epidemiological and			x					x	Article	2016-08-07	smd	Excluded after discussion with second author and cross-sectional
347	C. U. Oramasionwu, et al.	2015	Using Pharmacies in a Structural Intervention to Distribute Low Dead Space Syringes to Reduce HIV and HCV Transmission in People Who Inject Drugs	Using Pharmacies in			x		x	x	x		Abstract	2016-08-07	smd
348	D. Otiashvili, et al.	2016	Drug preparation, injection, and sharing practices in Tajikistan: a qualitative study in Kulob and Khorog	Drug preparation, in			x		x	x	x		Abstract	2016-07-27	smd
349	D. V. Ostrovskii	1999	The clean syringe and HIV infection. A clean syringe can be obtained by any drug addict in a bus stationed in places of active drug trading	The clean syringe an			x			x	x		Abstract	2016-08-07	smd
350	R. Ozaras, et al.	2009	Acute hepatitis C: prevention and treatment	Acute hepatitis C: p			x	x	x	x	x		Abstract	2016-08-07	smd
351	J. Page, et al.	2006	Changes in the "get-off": Social process and intervention in risk locales	Changes in the "get-			x		x	x	x		Abstract	2016-07-27	smd
352	K. Page, et al.	2013	Injection Drug Use and Hepatitis C Virus Infection in Young Adult Injectors: Using Evidence to Inform Comprehensive Prevention	Injection Drug Use a			x			x	x		Abstract	2016-08-07	smd	Review
354	S. Panda, et al.	2014	Alarming epidemics of human immunodeficiency virus and hepatitis C virus among injection drug users in the northwestern bordering state of Punjab, India: prevalence and correlates	Alarming epidemics o			x						Article	2016-08-07	smd	Excluded due to Cross-sectional
355	S. Panda, et al.	2006	Needle syringe acquisition and HIV prevention among injecting drug users: A treatise on the "Good and "Not so good public health practices in South Asia	Needle syringe acqui			x			x	x		Article	2016-08-07	smd
356	M. D. P. Pando, et al.	2004	Human immunodeficiency virus type 1 and other viral co-infections among young heterosexual men and women in Argentina	Human immunodeficien			x		x	x			Abstract	2016-08-07	smd
357	D. Paquette, et al.	2013	Risk Practices Among Aboriginal People Who Inject Drugs in New South Wales, Australia	Risk Practices Among			x		x	x	x		Abstract	2016-08-07	smd
358	D. M. Paquette, et al.	2012	Comparison of participants from respondent-driven sampling and service-based sampling studies of people who inject drugs	Comparison of partic			x		x	x	x		Abstract	2016-08-07	smd
359	G. Paradis	2011	Public Health and the Canadian Charter of Rights and Freedoms	Public Health and th			x	x	x	x	x		Abstract	2016-08-07	smd
360	J. Parsons, et al.	2002	Over a decade of syringe exchange: results from 1997 UK survey	Over a decade of syr			x	x	x	x	x		Abstract	2016-08-07	smd
361	D. M. Patrick, et al.	2001	Incidence of hepatitis C virus infection among injection drug users during an outbreak of HIV infection	Incidence of hepatit		x							Abstract	2016-08-07	smd
362	I. Peate	2014	Performance-enhancing drugs and public health	Performance-enhancin			x			x	x		Abstract	2016-07-27	smd
363	D. C. Perlman, et al.	2015	Perceptions of genetic testing and genomic medicine among drug users	Perceptions of genet			x	x	x	x	x		Abstract	2016-08-07	smd
364	D. C. Perlman, et al.	2015	An international perspective on using opioid substitution treatment to improve hepatitis C prevention and care for people who inject drugs: Structural barriers and public health potential	An international per			x		x	x	x		Abstract	2016-07-27	smd
365	K. T. Phillips	2016	Barriers to practicing risk reduction strategies among people who inject drugs	Barriers to practici			x		x	x	x		Abstract	2016-07-27	smd
366	K. T. Phillips, et al.	2013	Development of a Risk Reduction Intervention to Reduce Bacterial and Viral Infections for Injection Drug Users	Development of a Ris			x		x	x	x		Abstract	2016-08-07	smd
367	M. S. Piepenbrink, et al.	2016	Humoral Dysregulation Associated with Increased Systemic Inflammation among Injection Heroin Users	Humoral Dysregulatio			x			x	x		Abstract	2016-07-27	smd
368	L. Platt, et al.	2008	Changes in HIV prevalence and risk among new injecting drug users in a Russian city of high HIV prevalence	Changes in HIV preva			x		x	x	x		Abstract	2016-08-07	smd
369	L. Platt, et al.	2009	Measuring risk of HIV and HCV among injecting drug users in the Russian Federation	Measuring risk of HI			x		x	x			Article	2016-08-07	smd	Order
370	S. S. Plitt, et al.	2010	Seroprevalence and Correlates of HIV and HCV among Injecting Drug Users in Edmonton, Alberta	Seroprevalence and C			x					x	Article	2016-08-07	smd
371	R. Poll	2012	Hepatitis C part 2: Treatment and prevention	Hepatitis C part 2:			x			x	x		Article	2016-07-27	smd
372	H. A. Pollack	2001	Cost-effectiveness of harm reduction in preventing hepatitis C among injection drug users	Cost-effectiveness o			x			x	x		Article	2016-08-07	smd	Math
373	H. A. Pollack	2001	Can we protect drug users from hepatitis C?	Can we protect drug			x			x	x		Article	2016-08-07	smd	Math
374	R. A. Pollini, et al.	2011	Problematic use of prescription-type opioids prior to heroin use among young heroin injectors	Problematic use of p			x		x	x	x		Abstract	2016-08-07	smd
375	C. Poulin, et al.	2007	Prevalence of HIV and hepatitis C virus infections among inmates of Quebec provincial prisons	Prevalence of HIV an			x	x	x	x			Article	2016-08-07	smd
376	C. Pratt, et al.	2002	Hepatitis C screening and management practices: A survey of drug treatment and syringe exchange programs in New York City	Hepatitis C screenin			x	x		x	x		Abstract	2016-08-07	smd
377	B. Quinn, et al.	2014	Syringe disposal among people who inject drugs in Los Angeles: The role of sterile syringe source	Syringe disposal amo			x			x	x		Abstract	2016-08-07	smd	syringe disposal outcome
378	J. Racz, et al.	2016	New cases of HIV among people who inject drugs in Hungary: False alarm or early warning?	New cases of HIV amo			x			x	x		Abstract	2016-08-07	smd
379	C. Rafful, et al.	2015	High dead-space syringe use among people who inject drugs in Tijuana, Mexico	High dead-space syri			x		x	x	x		Abstract	2016-08-07	smd
380	A. Ramezani, et al.	2014	HCV, HBV, and HIV seroprevalence, coinfections, and related behaviors among male injection drug users in Arak, Iran	HCV, HBV, and HIV se			x		x	x			Abstract	2016-08-07	smd
381	A. Ramirez-Jonville	2006	Drug addiction: harm reduction policies in France and Spain	Drug addiction: harm			x	x	x	x	x		Abstract	2016-08-07	smd
382	K. Razali, et al.	2007	Modelling the hepatitis C virus epidemic in Australia	Modelling the hepati			x	x	x	x	x		Abstract	2016-08-07	smd	Math
383	A. Reepalu, et al.	2012	The risk of cancer among persons with a history of injecting drug use in Sweden - a cohort study based on participants in a needle exchange program	The risk of cancer a			x			x	x		Abstract	2016-08-07	smd
384	W. Reich, et al.	2002	Injection drug users report good access to pharmacy sale of syringes	Injection drug users			x		x	x	x		Abstract	2016-08-07	smd
385	T. Rhodes, et al.	2004	Hepatitis C and its risk management among drug injectors in London: renewing harm reduction in the context of uncertainty	Hepatitis C and its			x		x	x	x		Abstract	2016-08-07	smd
386	T. Rhodes, et al.	2005	Hepatitis C virus infection, HIV co-infection, and associated risk among injecting drug users in Togliatti, Russia	Hepatitis C virus in			x			x			Article	2016-08-07	smd	Order
387	T. Rhodes, et al.	2006	Street policing, injecting drug use and harm reduction in a Russian city: A qualitative study of police perspectives	Street policing, inj			x	x	x	x	x		Abstract	2016-08-07	smd
388	J. D. Rich, et al.	2000	High street prices of syringes correlate with strict syringe possession laws	High street prices o			x	x		x	x		Abstract	2016-08-07	smd
389	J. D. Rich, et al.	2007	Lower syringe sharing and re-use after syringe legalization in Rhode Island	Lower syringe sharin			x		x	x	x		Abstract	2016-08-07	smd
390	J. D. Rich, et al.	2004	A syringe prescription program to prevent infectious disease and improve health of injection drug users	A syringe prescripti			x			x	x		Abstract	2016-08-07	smd
391	J. D. Rich, et al.	2002	Strategies to improve access to sterile syringes for injection drug users	Strategies to improv			x			x	x		Abstract	2016-08-07	smd
392	C. Roberts, et al.	2000	Hitting up in the Top End: characteristics of needle exchange clients in Darwin	Hitting up in the To			x			x	x		Abstract	2016-08-07	smd	self reported HCV
393	J. J. Roberts, Jr.	2004	Why New Jersey needs to change its syringe access laws	Why New Jersey needs			x			x	x		Abstract	2016-08-07	smd
394	A. M. Robertson, et al.	2014	Evaluating the impact of Mexico's drug policy reforms on people who inject drugs in Tijuana, BC, Mexico, and San Diego, CA, United States: a binational mixed methods research agenda	Evaluating the impac			x			x	x		Article	2016-08-07	smd	STAHR STUDY look up
395	G. M. Robinson, et al.	1995	HEPATITIS-C PREVALENCE AND NEEDLE SYRINGE SHARING BEHAVIORS IN RECENT-ONSET INJECTING DRUG-USERS	HEPATITIS-C PREVALEN			x						Article	2016-08-07	smd	Order
395	B. Romanowski, et al.	2003	Hepatitis C seroprevalence and risk behaviors in patients attending sexually transmitted disease clinics	Hepatitis C seroprev			x		x	x			Article	2016-08-07	smd
396	B. Romanowski, et al.	1997	Human immunodeficiency virus seroprevalence and risk behaviors in patients attending sexually transmitted disease clinics in Alberta	Human immunodeficien			x	x	x	x	x		Article	2016-08-07	smd
397	M. Rondy, et al.	2013	Hepatitis C prevalence in injecting drug users in Europe, 1990-2007: impact of study recruitment setting	Hepatitis C prevalen			x			x	x		Abstract	2016-08-07	smd
398	V. J. Rose, et al.	2010	Non-prescription Syringe Sales in California: A Qualitative Examination of Practices among 12 Local Health Jurisdictions	Non-prescription Syr			x	x	x	x	x		Abstract	2016-08-07	smd
399	P. Roux, et al.	2013	Hepatitis C Infection in Non-Treatment-Seeking Heroin Users: The Burden of Cocaine Injection	Hepatitis C Infectio			x		x	x			Article	2016-08-07	smd
400	E. Roy, et al.	2007	Risk factors for initiation into drug injection among adolescent street youth	Risk factors for ini			x		x	x	x		Abstract	2016-08-07	smd
401	K. M. Roy, et al.	2007	Hepatitis C virus infection among injecting drug users in Scotland: a review of prevalence and incidence data and the methods used to generate them	Hepatitis C virus in			x		x	x	x		Abstract	2016-08-07	smd
402	Y. Ruan, et al.	2013	Evaluation of Harm Reduction Programs on Seroincidence of HIV, Hepatitis B and C, and Syphilis Among Intravenous Drug Users in Southwest China	Evaluation of Harm R			x					x	Article	2016-08-07	smd
403	Y. Ruan, et al.	2007	Incidence of HIV, hepatitis C and hepatitis B viruses among injection drug users in southwestern China: a 3-year follow-up study	Incidence of HIV, he			x			x			Article	2016-08-07	smd	sharing needles outcome. Otherwise perfect.
404	M. Russell, et al.	2005	The Evidence Base for Preventing the Spread of Blood-Borne Diseases within and from Populations of Injecting Drug Users	The Evidence Base fo			x	x	x	x	x		Abstract	2016-08-07	smd
405	S. Sakoman	2009	PREVENTION AND TREATMENT OF HEPATITIS C IN ILLICIT DRUG USERS	PREVENTION AND TREAT			x		x	x	x		Abstract	2016-08-07	smd
406	A. Salehi, et al.	2015	Prevalence of HIV, HCV, and High-Risk Behaviors for Substance Users in Drop in Centers in Southern Iran	Prevalence of HIV, H			x			x	x		Article	2016-08-07	smd	Order
407	A. M. Salmon, et al.	2007	Five years on: What are the community perceptions of drug-related public amenity following the establishment of the Sydney Medically Supervised Injecting Centre?	Five years on: What			x	x	x	x	x		Abstract	2016-08-07	smd
408	R. N. Samo, et al.	2016	Risk Factors for Loss to Follow-Up among People Who Inject Drugs in a Risk Reduction Program at Karachi, Pakistan. A Case-Cohort Study	Risk Factors for Los			x			x	x		Article	2016-07-27	smd
409	R. N. Samo, et al.	2013	High HIV Incidence among Persons Who Inject Drugs in Pakistan: Greater Risk with Needle Sharing and Injecting Frequently among the Homeless	High HIV Incidence a			x			x	x		Abstract	2016-08-07	smd
410	S. S. Santibanez, et al.	2006	Update and overview of practical epidemiologic aspects of HIV/AIDS among injection drug users in the United States	Update and overview			x	x	x	x	x		Abstract	2016-08-07	smd
411	A. Sarang, et al.	2007	Implementation of harm reduction in Central and Eastern Europe and Central Asia	Implementation of ha			x	x	x	x	x		Abstract	2016-08-07	smd
412	K. Sarkar, et al.	2003	Rapid spread of hepatitis C and needle exchange programme in Kolkata, India [6]	Rapid spread of hepa			x			x	x		Article	2016-08-07	smd
413	W. Saunders, et al.	1999	Harm reduction and the use of current illegal drugs: some assumptions and dilemmas	Harm reduction and t			x						Article	2016-07-28	smd
414	A. Scerri	2003	New South Wales Corrections Health Service: harm minimisation within a correctional centre -- how do we rate?	New South Wales Corr			x			x	x		Abstract	2016-07-27	smd
415	S. Schonning, et al.	2008	Challenges and accomplishments in reducing drug-related harm in Eastern Europe and Central Asia	Challenges and accom			x			x	x		Abstract	2016-07-27	smd
416	L. A. Selvey, et al.	1996	Reported prevalence of hepatitis C among clients of needle exchanges in southeast Queensland	Reported prevalence			x			x	x		Abstract	2016-08-07	smd
417	S. Semaan, et al.	2011	Potential role of safer injection facilities in reducing HIV and Hepatitis C infections and overdose mortality in the United States	Potential role of sa			x	x	x	x	x		Abstract	2016-08-07	smd
418	L. Serfaty	1999	Non-transfusional and non-intravenous drug abuse transmission of hepatitis C virus	Non-transfusional an			x	x	x	x	x		Abstract	2016-08-07	smd
419	B. Sergeyev, et al.	1999	HIV prevention in Yaroslavl, Russia: A peer-driven intervention and needle exchange	HIV prevention in Ya			x			x	x		Abstract	2016-08-07	smd
420	E. Shapatava, et al.	2006	Risk behaviors and HIV hepatitis B, and hepatitis C seroprevalence among injection drug users in Georgia	Risk behaviors and H			x		x	x			Article	2016-08-07	smd
421	A. Shaw, et al.	2015	Risk environments facing potential users of a supervised injection site in Ottawa, Canada	Risk environments fa			x		x	x	x		Abstract	2016-07-27	smd
422	S. Y. Shaw, et al.	2007	Determinants of injection drug user (IDU) syringe sharing: the relationship between availability of syringes and risk network member characteristics in Winnipeg, Canada	Determinants of inje			x			x	x		Abstract	2016-08-07	smd
423	S. Y. Shaw, et al.	2008	Identifying heterogeneity among injection drug users: A cluster analysis approach	Identifying heteroge			x		x	x	x		Abstract	2016-08-07	smd
424	C. W. Shepard, et al.	2005	Global epidemiology of hepatitis C virus infection	Global epidemiology			x	x	x	x	x		Abstract	2016-08-07	smd
425	S. G. Sherman, et al.	2004	Correlates of safe syringe acquisition and disposal practices among young IDUs: Broadening our notion of risk	Correlates of safe s			x		x	x	x		Abstract	2016-08-07	smd
426	S. Shrestha, et al.	2006	Multiperson use of syringes among injection drug users in a needle exchange program: A gene-based molecular epidemiologic analysis	Multiperson use of s			x			x	x		Abstract	2016-08-07	smd
427	S. S. Siddiqui, et al.	2015	Effect of legal status of pharmacy syringe sales on syringe purchases by persons who inject drugs in San Francisco and San Diego, CA	Effect of legal stat			x		x	x	x		Abstract	2016-07-27	smd
428	S. Sirikantraporn, et al.	2012	Resilience Among IDUs: Planning Strategies to Help Injection Drug Users to Protect Themselves and Others From HIV/HCV Infections	Resilience Among IDU			x		x	x	x		Abstract	2016-08-07	smd	Syringe distribution versus exchange
429	D. Small, et al.	2010	The Washington Needle Depot: Fitting healthcare to injection drug users rather than injection drug users to healthcare: Moving from a syringe exchange to syringe distribution model	The Washington Needl			x		x	x	x		Abstract	2016-08-07	smd
430	W. Small, et al.	2007	Public injection settings in Vancouver: Physical environment, social context and risk	Public injection set			x		x	x	x		Abstract	2016-08-07	smd
431	B. D. Smith, et al.	2011	Performance of Premarket Rapid Hepatitis C Virus Antibody Assays in 4 National Human Immunodeficiency Virus Behavioral Surveillance System Sites	Performance of Prema			x		x	x			Abstract	2016-08-07	smd
432	C. M. Smith-Spangler, et al.	2012	Commentary on Vickerman et?al. (2012): Reducing hepatitis C virus among injection drug users through harm reduction programs	Commentary on Vicker			x	x	x	x	x		Abstract	2016-08-07	smd	Commentary
433	S. Stancliff, et al.	2003	Syringe access for the prevention of blood borne infections among injection drug users	Syringe access for t			x			x	x		Abstract	2016-08-07	smd
434	K. Stark, et al.	2006	A syringe exchange programme in prison as prevention strategy against HIV infection and hepatitis B and C in Berlin, Germany	A syringe exchange p			x			x			Article	2016-08-07	smd	Prison, Data questionable; Not individual level data. Prison seroconversions
435	C. Steensma, et al.	2005	Cessation of injecting drug use among street-based youth	Cessation of injecti			x		x	x	x		Abstract	2016-08-07	smd
436	G. L. Stein, et al.	1998	Addiction treatment: promoting a medical approach to substance use	Addiction treatment:			x	x	x	x	x		Abstract	2016-08-07	smd
437	J. A. Stein, et al.	2004	Correlates of hepatitis C virus infection in homeless men: a latent variable approach	Correlates of hepati			x		x	x			Article	2016-08-07	smd
438	G. V. Stimson, et al.	2005	Methods for assessing HIV and HIV risk among IDUs and for evaluating interventions	Methods for assessin			x	x	x	x	x		Abstract	2016-08-07	smd
439	L. J. Stockman, et al.	2014	Rapid hepatitis C testing among persons at increased risk for infection--Wisconsin, 2012-2013	Rapid hepatitis C te			x	x	x	x	x		Abstract	2016-08-07	smd
440	H. J. Stoever, et al.	2014	SMOKE IT! Promoting a change of opiate consumption pattern - from injecting to inhaling	SMOKE IT! Promoting			x		x	x	x		Abstract	2016-08-07	smd
440	K. A. Stone	2015	Reviewing harm reduction for people who inject drugs in Asia: the necessity for growth	Reviewing harm reduc			x	x	x	x	x		Abstract	2016-08-07	smd
441	H. Stover, et al.	2016	Prison-based needle and syringe programmes (PNSP) - Still highly controversial after all these years	Prison-based needle			x			x	x		Abstract	2016-07-27	smd
443	S. A. Strathdee, et al.	2015	Threading the needle - How to stop the HIV outbreak in rural Indiana	Threading the needle			x			x	x		Abstract	2016-08-07	smd
444	S. A. Strathdee, et al.	2010	HIV in people who use drugs 1 HIV and risk environment for injecting drug users: the past, present, and future	HIV in people who us			x		x	x	x		Abstract	2016-08-07	smd
445	S. A. Strathdee, et al.	1997	Needle exchange is not enough: Lessons from the Vancouver injecting drug use study	Needle exchange is n			x				x		Article	2016-08-07	smd	HIV. Otherwise perfect. May be elsewhere in dataset.
446	S. A. Strathdee, et al.	2006	Behavioral interventions for HIV-positive and HCV-positive drug users	Behavioral intervent			x	x	x	x	x		Abstract	2016-08-07	smd
447	S. A. Strathdee, et al.	2012	Towards combination HIV prevention for injection drug users: addressing addictophobia, apathy and inattention	Towards combination			x			x	x		Abstract	2016-08-07	smd
448	S. M. Strauss, et al.	2003	Gaps in the drug-free and methadone treatment program response to Hepatitis C	Gaps in the drug-fre			x	x	x	x	x		Abstract	2016-08-07	smd
449	C. Strike, et al.	2010	Giving away used injection equipment: missed prevention message?	Giving away used inj			x			x	x		Abstract	2016-08-07	smd
450	C. Strike, et al.	2012	Frequent food insecurity among injection drug users: correlates and concerns	Frequent food insecu			x			x	x		Abstract	2016-08-07	smd
451	L. G. Sullivan	1999	The force of numbers: why hepatitis C is spreading among Australian injecting drug users while HIV is not	The force of numbers			x		x	x	x		Abstract	2016-08-07	smd	Letter
452	D. P. Sulmasy	2012	CATHOLIC PARTICIPATION IN NEEDLE- AND SYRINGE-EXCHANGE PROGRAMS FOR INJECTION-DRUG USERS: AN ETHICAL ANALYSIS	CATHOLIC PARTICIPATI			x	x		x	x		Abstract	2016-08-07	smd
453	I. G. Takacs, et al.	2009	The efficacy of needle exchange programs in the prevention of HIV and hepatitis infection among injecting drug users	The efficacy of need			x			x	x		Abstract	2016-08-07	smd
454	A. Tarjan, et al.	2015	Emerging Risks Due to New Injecting Patterns in Hungary During Austerity Times	Emerging Risks Due t			x		x	x	x		Abstract	2016-08-07	smd
455	A. Taylor, et al.	2000	Prevalence of hepatitis C virus infection among injecting drug users in Glasgow 1990-1996: are current harm reduction strategies working?	Prevalence of hepati			x			x			Article	2016-08-07	smd
456	A. Taylor, et al.	2013	Low incidence of hepatitis C virus among prisoners in Scotland	Low incidence of hep			x		x	x			Abstract	2016-08-07	smd
457	L. E. Taylor, et al.	2003	Would you consider prescribing syringes to injection drug users? Addiction medicine conference survey	Would you consider p			x	x	x	x	x		Abstract	2016-08-07	smd	Physician opinion survey. Possible dissertation aim 3
459	H. H. Thein, et al.	2003	Injecting behaviour of injecting drug users at needle and syringe programmes and pharmacies in Australia	Injecting behaviour			x			x	x		Abstract	2016-07-27	smd
460	B. Tempalski	2007	Placing the dynamics of syringe exchange programs in the United States	Placing the dynamics			x	x		x	x		Abstract	2016-08-07	smd
461	L. E. Thorpe, et al.	2002	Risk of hepatitis C virus infection among young adult injection drug users who share injection equipment	Risk of hepatitis C		x							Article	2016-08-07	smd	Excluded due to Duplicate data
461	S. C. Thompson, et al.	2003	Blood-borne viruses and their survival in the environment: is public concern about community needlestick exposures justified?	Blood-borne viruses			x	x	x	x	x		Abstract	2016-08-07	smd
462	K. E. Tobin, et al.	2011	The STEP into Action study: a peer-based, personal risk network-focused HIV prevention intervention with injection drug users in Baltimore, Maryland	The STEP into Action			x		x	x	x		Abstract	2016-08-07	smd
463	C. S. Todd, et al.	2009	A Cross-Sectional Assessment of Utilization of Addiction Treatment among Injection Drug Users in Kabul, Afghanistan	A Cross-Sectional As			x		x	x			Abstract	2016-08-07	smd
464	C. S. Todd, et al.	2015	Hepatitis C and HIV incidence and harm reduction program use in a conflict setting: an observational cohort of injecting drug users in Kabul, Afghanistan	Hepatitis C and HIV		x							Article	2016-07-27	smd
465	H. Tookes, et al.	2015	A Cost Analysis of Hospitalizations for Infections Related to Injection Drug Use at a County Safety-Net Hospital in Miami, Florida	A Cost Analysis of H			x	x	x	x	x		Abstract	2016-08-07	smd
466	L. Topp, et al.	2009	Poor criterion validity of self-reported hepatitis B infection and vaccination status among injecting drug users: A review	Poor criterion valid			x		x	x	x		Abstract	2016-08-07	smd
467	L. Topp, et al.	2011	Fifteen years of HIV surveillance among people who inject drugs: the Australian Needle and Syringe Program Survey 1995-2009	Fifteen years of HIV			x			x	x		Abstract	2016-08-07	smd
468	L. Topp, et al.	2013	Housing Instability among People Who Inject Drugs: Results from the Australian Needle and Syringe Program Survey	Housing Instability			x			x	x		Abstract	2016-08-07	smd
469	L. Topp, et al.	2008	Prevalence and predictors of injecting-related injury and disease among clients of Australia's needle and syringe programs	Prevalence and predi			x			x	x		Abstract	2016-08-07	smd	injecting related injury outcome
470	L. Topp, et al.	2008	Representativeness of injecting drug users who participate in HIV surveillance - Results from Australia's needle and syringe program survey	Representativeness o			x			x	x		Abstract	2016-08-07	smd
471	S. Tortu, et al.	2003	Women's drug injection practices in East Harlem: An event analysis in a high-risk community	Women's drug injecti			x		x	x	x		Article	2016-08-07	smd
472	C. Treloar, et al.	2005	Barriers to use of Needle and Syringe Programmes in a high drug use area of Sydney, New South Wales	Barriers to use of N			x				x		Abstract	2016-08-07	smd	barriers to NEP use as main outcome
473	C. Treloar, et al.	2015	Acquiring hepatitis C in prison: the social organisation of injecting risk	Acquiring hepatitis			x		x	x			Abstract	2016-08-07	smd
474	C. Treloar, et al.	2015	A qualitative study trialling the acceptability of new hepatitis C prevention messages for people who inject drugs: symbiotic messages, pleasure and conditional interpretations	A qualitative study			x			x	x		Abstract	2016-08-07	smd
475	C. Treloar, et al.	2011	Social inclusion and hepatitis C: exploring new possibilities for prevention	Social inclusion and			x	x	x	x	x		Abstract	2016-08-07	smd
476	R. Trenz, et al.	2012	Problem recognition, intention to stop use, and treatment use among regular heroin injectors	Problem recognition,			x		x	x	x		Article	2016-08-07	smd
477	J. Trmal, et al.	1999	Impact of the exchange programme of injection needles and syringes on the spread of viral hepatitis type C	Impact of the exchan			x					x	Abstract	2016-08-07	smd	Cannot locate data
478	F.-C. Tseng, et al.	2007	Seroprevalence of hepatitis C virus and hepatitis B virus among San Francisco injection drug users, 1998 to 2000	Seroprevalence of he			x		x	x			Abstract	2016-08-07	smd
479	S. B. Trooskin, et al.	2005	Geospatial analysis of hepatitis C in Connecticut: A novel application of a public health tool	Geospatial analysis			x	x	x	x	x		Abstract	2016-07-27	smd
481	K. M. E. Turner, et al.	2011	The impact of needle and syringe provision and opiate substitution therapy on the incidence of hepatitis C virus in injecting drug users: pooling of UK evidence	The impact of needle			x						Abstract	2016-08-07	smd	Source of individual articles. Examine.
482	M. W. Tyndall, et al.	2002	Satellite needle distribution among injection drug users: Policy and practice in two Canadian cities	Satellite needle dis			x				x		Abstract	2016-08-07	smd
483	A. Uuskuela, et al.	2011	Expanded syringe exchange programs and reduced HIV infection among new injection drug users in Tallinn, Estonia	Expanded syringe exc			x			x	x		Abstract	2016-08-07	smd
484	A. Uuskula, et al.	2008	High-prevalence and high-estimated incidence of HIV infection among new injecting drug users in Estonia: need for large scale prevention programs	High-prevalence and			x			x	x		Abstract	2016-08-07	smd
485	A. Uuskula, et al.	2007	High prevalence of blood-borne virus infections and high-risk behaviour among injecting drug users in Tallinn, Estonia	High prevalence of b			x			x			Abstract	2016-08-07	smd
486	P. Vagenas, et al.	2013	A review of medical and substance use co-morbidities in Central Asian prisons: Implications for HIV prevention and treatment	A review of medical			x	x	x	x	x		Abstract	2016-08-07	smd
487	R. Valdiserri, et al.	2014	Confronting the Emerging Epidemic of HCV Infection Among Young Injection Drug Users	Confronting the Emer			x			x	x		Abstract	2016-07-27	smd
488	M. Valenciano, et al.	2001	Unsafe injecting practices among attendees of syringe exchange programmes in France	Unsafe injecting pra			x			x	x		Abstract	2016-08-07	smd	Self-reported HCV
489	F. Vallejo, et al.	2015	High hepatitis C virus prevalence and incidence in a community cohort of young heroin injectors in a context of extensive harm reduction programmes	High hepatitis C vir			x					x	Article	2016-07-27	smd
490	I. van Beek, et al.	1994	Risk factors for hepatitis C virus infection among injecting drug users in Sydney	Risk factors for hep			x			x			Article	2016-08-07	smd
491	I. van Beek, et al.	2015	Performance and image enhancing drug injectors' access to needle syringe programs: Responding to a public policy dilemma	Performance and imag			x			x			Article	2016-08-07	smd
492	C. Van den Berg, et al.	2007	Full participation in harm reduction programmes is associated with decreased risk for human immunodeficiency virus and hepatitis C virus: evidence from the Amsterdam Cohort Studies among drug users	Full participation i			x					x	Article	2016-08-07	smd	Data concerns. Reference is to not currently injecting.
493	C. H. S. B. van den Berg, et al.	2007	Major decline of hepatitis C virus incidence rate over two decades in a cohort of drug users	Major decline of hep			x					x	Article	2016-08-07	smd	Data concerns. Reference is to not currently injecting.
494	Z. P. Vassilev, et al.	2006	Needle exchange use, sexual risk behaviour, and the prevalence of HIV, hepatitis B virus, and hepatitis C virus infections among Bulgarian injection drug users	Needle exchange use,			x					x	Article	2016-08-07	smd	Order
495	P. Vickerman, et al.	2007	Modelling the impact on Hepatitis C transmission of reducing syringe sharing: London case study	Modelling the impact			x		x	x	x		Abstract	2016-08-07	smd	Math model
496	P. Vickerman, et al.	2006	Model projections on the required coverage of syringe distribution to prevent HIV epidemics among injecting drug users	Model projections on			x		x	x	x		Abstract	2016-08-07	smd	Math model
497	P. Vickerman, et al.	2012	Can needle and syringe programmes and opiate substitution therapy achieve substantial reductions in hepatitis C virus prevalence? Model projections for different epidemic settings	Can needle and syrin			x			x	x		Abstract	2016-08-07	smd	Math model
498	P. Vickerman, et al.	2014	Controlling HIV among people who inject drugs in Eastern Europe and Central Asia: Insights from modelling	Controlling HIV amon			x			x	x		Abstract	2016-08-07	smd	Math model
499	B. Vicknasingam, et al.	2009	The relative risk of HIV among IDUs not in treatment in Malaysia	The relative risk of			x			x	x		Abstract	2016-08-07	smd	HIV focus
500	B. Vicknasingam, et al.	2009	Prevalence rates and risk factors for hepatitis C among drug users not in treatment in Malaysia	Prevalence rates and			x			x			Abstract	2016-08-07	smd
501	G. M. Vidal-Trecan, et al.	2002	Association between first injection risk behaviors and hepatitis C seropositivity among injecting drug users	Association between			x		x	x	x		Abstract	2016-08-07	smd
502	D. Vlahov, et al.	1999	The role of needle exchange programs in HIV prevention	The role of needle e			x			x	x		Abstract	2016-08-07	smd	Review. Source of data
503	S. Vorobjov, et al.	2009	Comparison of injecting drug users who obtain syringes from pharmacies and syringe exchange programs in Tallinn, Estonia	Comparison of inject			x			x			Abstract	2016-08-07	smd
504	E. A. Voth	2000	Re: "Syringe exchange and risk of infection with hepatitis B and C viruses"	Re: "Syringe exchang			x			x	x		Abstract	2016-08-07	smd	Letter
505	K. Wada	2004	HCV infection among narcotics/methamphetamine abusers	HCV infection among			x		x	x	x		Abstract	2016-08-07	smd
506	K. D. Wagner, et al.	2011	The influence of the perceived consequences of refusing to share injection equipment among injection drug users: Balancing competing risks	The influence of the			x			x	x		Abstract	2016-08-07	smd
507	K. D. Wagner, et al.	2013	The Association Between Law Enforcement Encounters and Syringe Sharing Among IDUs on Skid Row: A Mixed Methods Analysis	The Association Betw			x		x	x	x		Abstract	2016-08-07	smd
508	N. Walsh, et al.	2013	HIV and HCV among people who inject drugs in Central Asia	HIV and HCV among pe			x			x	x		Abstract	2016-08-07	smd
509	N. Walsh, et al.	2014	WHO guidance on the prevention of viral hepatitis B and C among people who inject drugs Comment	WHO guidance on the			x			x	x		Abstract	2016-08-07	smd
510	J. Ward, et al.	2011	Higher HCV antibody prevalence among Indigenous clients of needle and syringe programs	Higher HCV antibody			x			x			Article	2016-08-07	smd
511	C.-A. Watson, et al.	2014	Substance Abuse Treatment Utilization, HIV Risk Behaviors, and Recruitment Among Suburban Injection Drug Users in Long Island, New York	Substance Abuse Trea			x		x	x	x		Abstract	2016-08-07	smd
512	K. J. R. Watson	2000	Preventing hepatitis C virus transmission in Australians who inject drugs	Preventing hepatitis			x			x	x		Abstract	2016-08-07	smd	Comment
513	T. M. Watson	2014	The politics of harm reduction in federal prisons	The politics of harm			x	x	x	x	x		Abstract	2016-08-07	smd
514	R. P. Westergaard, et al.	2016	Computerized Tailored Interventions to Enhance Prevention and Screening for Hepatitis C Virus Among People Who Inject Drugs: Protocol for a Randomized Pilot Study	Computerized Tailore			x		x	x	x		Abstract	2016-08-07	smd
515	B. White, et al.	2006	Prevalence of injecting drug use and associated risk behavior among regular ecstasy users in Australia	Prevalence of inject			x		x	x	x		Abstract	2016-08-07	smd
516	S. R. White, et al.	2015	Modeling the Initiation of Others Into Injection Drug Use, Using Data From 2,500 Injectors Surveyed in Scotland During 2008-2009	Modeling the Initiat			x		x	x	x		Abstract	2016-08-07	smd
517	E. M. Whynot	1998	Women who use injection drugs: The social context of risk	Women who use inject			x		x	x	x		Abstract	2016-08-07	smd
518	L. Wiessing, et al.	2011	Trends in HIV and hepatitis C virus infections among injecting drug users in Europe, 2005 to 2010	Trends in HIV and he			x		x	x	x		Abstract	2016-08-07	smd
519	L. Wiessing, et al.	2006	Ongoing HIV and viral hepatitis infections in IDUs across the EU, 2001-2005	Ongoing HIV and vira			x		x	x	x		Abstract	2016-08-07	smd
520	L. Wilkins, et al.	2010	Risky injecting practices associated with snowballing: A qualitative study	Risky injecting prac			x		x	x	x		Abstract	2016-08-07	smd
521	A. R. Winstock, et al.	2006	National survey of HIV and hepatitis testing and vaccination services provided by drug and alcohol agencies in Australia	National survey of H			x	x	x	x	x		Abstract	2016-08-07	smd
522	R. J. Winter, et al.	2013	Hepatitis B virus exposure and vaccination in a cohort of people who inject drugs: What has been the impact of targeted free vaccination?	Hepatitis B virus ex			x		x	x	x		Abstract	2016-08-07	smd	HBV
523	E. Witteveen, et al.	2006	Motives for and against injecting drug use among young adults in Amsterdam: Qualitative findings and considerations for disease prevention	Motives for and agai			x		x	x	x		Abstract	2016-08-07	smd
524	A. Wodak	1997	Injecting nation: achieving control of hepatitis C in Australia	Injecting nation: ac			x		x	x	x		Abstract	2016-08-07	smd
525	A. Wodak, et al.	1994	HIV REVISITED - PREVENTING THE SPREAD OF BLOOD-BORNE VIRUSES AMONG INJECTING DRUG-USERS	HIV REVISITED - PREV			x		x	x	x		Abstract	2016-08-07	smd
526	K. H. Wong, et al.	1996	Maintaining low HIV seroprevalence among injecting drug users [3]	Maintaining low HIV			x		x	x	x		Abstract	2016-08-07	smd	Letter
527	E. Wood, et al.	2003	The potential public health and community impacts of safer injecting facilities: Evidence from a cohort of injection drug users	The potential public			x		x	x	x		Abstract	2016-08-07	smd	SIF not NEP
528	E. Wood, et al.	2005	Prevalence and correlates of hepatitis C infection among users of North America's first medically supervised safer injection facility	Prevalence and corre			x		x	x			Abstract	2016-08-07	smd	SIF not NEP
529	E. Wood, et al.	2003	Requiring help injecting as a risk factor for HIV infection in the Vancouver epidemic - Implications for HIV prevention	Requiring help injec			x		x	x	x		Abstract	2016-08-07	smd	VIDUS, needle exchange mentioned by IDUs not attending needle exchange
530	D. G. Woodfield, et al.	1993	HEPATITIS-C VIRUS-INFECTIONS IN ORAL AND INJECTABLE DRUG-USERS	HEPATITIS-C VIRUS-IN			x		x	x			Abstract	2016-08-07	smd	NEP mentioned by subjects did not attend
531	N. M. J. Wright, et al.	2006	A review of the evidence for the effectiveness of primary prevention interventions for hepatitis C among injecting drug users	A review of the evid			x			x	x		Article	2016-08-07	smd	SR, source of articles
532	Z. Wu, et al.	2007	Evaluation of a needle social marketing strategy to control HIV among injecting drug users in China	Evaluation of a need			x		x	x	x		Abstract	2016-08-07	smd
533	Y.-F. Yen, et al.	2012	HIV Infection Risk among Injection Drug Users in a Methadone Maintenance Treatment Program, Taipei, Taiwan 2007-2010	HIV Infection Risk a			x		x	x			Abstract	2016-08-07	smd
534	Y.-F. Yen, et al.	2012	Prevalences and associated risk factors of HCV/HIV co-infection and HCV mono-infection among injecting drug users in a methadone maintenance treatment program in Taipei, Taiwan	Prevalences and asso			x		x	x			Article	2016-08-07	smd
535	N. D. Zaller, et al.	2012	Syringe Acquisition Experiences and Attitudes among Injection Drug Users Undergoing Short-Term Opioid Detoxification in Massachusetts and Rhode Island	Syringe Acquisition			x			x	x		Abstract	2016-08-07	smd
536	J. B. Zeldis, et al.	1992	SEROEPIDEMIOLOGY OF VIRAL-INFECTIONS AMONG INTRAVENOUS-DRUG-USERS IN NORTHERN CALIFORNIA	SEROEPIDEMIOLOGY OF			x		x	x			Abstract	2016-08-07	smd
537	L. Zhang, et al.	2011	Needle and syringe programs in Yunnan, China yield health and financial return	Needle and syringe p			x			x	x		Abstract	2016-08-07	smd	Math model
538	Y. H. Zhang, et al.	2010	[Analysis of HIV/syphilis/HCV infection among drug users in 15 cities, China]	[Analysis of HIV/syp			x	x		x			Abstract	2016-08-07	smd
539	X. Zhuang, et al.	2012	Risk factors associated with HIV/HCV infection among entrants in methadone maintenance treatment clinics in China: A systematic review and meta-analysis	Risk factors associa			x	x	x	x	x		Abstract	2016-08-07	smd
540	K. B. F. Zocratto, et al.	2006	HCV and HIV infection and co-infection: injecting drug use and sexual behavior, AjUDE-Brasil I Project	HCV and HIV infectio			x		x	x			Article	2016-08-07	smd
541	W. A. Zule, et al.	2015	Factors that influence the characteristics of needles and syringes used by people who inject drugs in Tajikistan	Factors that influen			x		x	x	x		Abstract	2016-07-27	smd
542	J. Zunt, et al.	2006	HTLV-2 infection in injection drug users in King County, Washington	HTLV-2 infection in			x		x	x	x		Abstract	2016-07-27	smd
543	E Roy, et al.	2007	High hepatitis C virus prevalence and incidence among Canadian intravenous drug users.			x							Article	2016-08-07	smd	Not found in any electronic search. From previous SR by Hagan et al. (2011)
544	Huntchinson et al	2002	Prevalence of hepatitis C among injectors in Scotland 1989-2000: declining trends among young injectors halt in the late 1990s.	Prevalence of hepati			x			x			Abstract	2016-08-12	smd
545	I. Hernandez-Aguado et al.	2001	Measures to reduce HIV infection have not been successful to reduce the prevalance of HCV in intravenous drug users	Measures to reduce H			x			x			Article	2016-08-12	smd	from RoR (MacArthur)
546	Smyth et al.	1999	Evaluation of the impact of Dublin's expanded harm reduction programme on prevalence of hepatitis C among short-term injecting drug users.	Evaluation of the im			x			x			Article	2016-08-12	smd	from RoR (MacArthur)
547	Somaini et al.	2000	A continuing concern: HIV and hepatitis testing and prevalence among drug users in substitution programmes in Zurich, Switzerland.	A continuing concer			x			x			Article	2016-08-12	smd	from RoR (MacArthur); looked at prevelance before and after NSP implemented in environment. No individual level data. Common in this literature
548	Van Ameijden et al.	1993	A longitudinal study on the incidence and transmission patterns of HIV, HBV and HCV infection among drug users in Amsterdam.	A longitudinal study			x			x			Article	2016-08-12	smd	from RoR (MacArthur)
549	J. R. Zunt, et al.	2006	HTLV-2 infection in injection drug users in King County, Washington	HTLV-2 infection in			x		x	x	x		Abstract	2016-08-07	smd
550	H. Dahari, et al.	2015	Prevalence and treatment scale-up estimates	Prevalence and treat			x			x	x		Article	2016-08-22	smd	math model
551	D. Des Jarlais, et al.	2016	Integrated respondent-driven sampling and peer support for persons who inject drugs in Haiphong, Vietnam: a case study with implications for interventions	Integrated responden			x			x	x		Abstract	2016-08-22	smd
552	C. Diaz, et al.	2015	Total charges for hospitalizations of IDUs for infections at Jackson Memorial Hospital	Total charges for ho			x		x	x	x		Abstract	2016-08-22	smd
553	C. Mathei, et al.	2015	The modeled impact of improved Hepatitis C Virus (HCV) treatment strategies on HCV prevalence among people who inject drugs (PWIDs) in Belgium	The modeled impact o			x		x	x	x		Abstract	2016-08-22	smd	math model
554	F. Negro, et al.	2015	Hepatitis C Virus (HCV) Prevalence among People who Inject Drugs (PWIDs) in Switzerland	Hepatitis C Virus (H			x		x	x	x		Abstract	2016-08-22	smd	published abstract
555	N. Prachand, et al.	2015	Parameters for the generation of the synthetic population	Parameters for the g			x						Abstract	2016-08-22	smd
556	H. Stoever, et al.	2016	Prison-based needle and syringe programmes (PNSP) - Still highly controversial after all these years	Prison-based needle			x			x	x		Abstract	2016-08-22	smd	same article as previous
557	S.-C. Wang, et al.	2013	Hepatitis C Virus Infection Influences the S-Methadone Metabolite Plasma Concentration	Hepatitis C Virus In			x	x	x	x	x		Abstract	2016-08-22	smd
	None	2012	Syringe access programs	Syringe access progr			x			x			Abstract	2016-08-07	smd	Position statement
TOTALS						7	548	92	271	487	411	16	555
TOTALS (Abstracts)						4	434	88	246	409	371	3	117
TOTALS (Articles)						3	114	4	25	78	40	13	438
SUM (Formula Check)						-7	-548	-92	-271	-487	-411	-16	-555

## Sheet: Codebook
study_id	Authors	pub_year	journal	funding	f_type	f_grantor	f_number	f_type2	f_grantor2	f_number2	study_type	study_design	loc_country	loc_city/st	eligiblity criteria	IDU method	r_source	r_selection	recruit_dates	n_approach	n_screened	n_eligible	n_enroll	fu_methods	fu_length	avg_fu length	avg_fu sd	person_years	fu_loss	i_follow-up	specimen	specimen details	% HCV+ at baseline	race/ethnic	race_breakdown	gender	% male	age_avg	age_sd	median_age	age_IQR	age_cat	age_range	drug_dur	drug_type	drug_freq	%_clean needle	HCVpnum-all	HCVpdenom-all
189	H. Hagan, et al.	1995	American Journal of Public Health	yes	foundation	American Foundation for AIDS Research	001553-12-RGR				incidence	case-control	United States	Tacoma, WA	Cases: Heterosexual injection drug user, have a discrete date of onset of clinical symptoms, serum AML levels greater than 2.5 times the upper limit of normal, exclusion of other causes liver injury, serum test positive for hepatitis C. Controls: Current injection drug user from other Tacoma Pierce County Health Department services (including those individuals entering a methadone drug treatment …	Not clear. Self-report of injecting drugs during the six-month period prior to onset of clinical hepatitis.	Cases: symptoms of clinical hepatitis, seek health care at emergency rooms, physician offices, or county clinics (including hepatitis clinic at the health department). Controls: Tacoma Pierce County Health Department services (including those individuals entering a methadone drug treatment program or attending the HIV testing center) during the time cases were reported (1991 to 1993)	criteron sample	1991 to 1993	n/a	n/a	n/a	20 (cases) 26 (controls)	n/a	n/a				n/a		serum	Abbot HCV EIA 2.0/MATRIX HCV, Abbot Laboratories		mixed	Cases: White (n=17, 85%); Non-White (n=3, 15%). Controls: (n=19, 73.1%); Non-White (n=7, 26.9%).	mixed	Cases: 70% Controls: 42.3%					Cases: < 25 (n= 4, 20%); 25-34 (n=10, 50%); 35+ (6, 30%). Controls: < 25 (n= 4, 15.4%); 25-34 (n=10, 38.4%); 35+ (12, 46.2%).		Cases: <5 (n=7, 35%); 5+ (n=13, 65%) Controls: < 5 (n=6, 23.1%); 5+ (n=20, 76.9%)	nd	nd	nd
194	H. Hagan, et al.	2004	Epidemiology	yes	government	NIDA	DA 08023, DA 11447	government	CDC	U62/CCU006260	incidence	cohort	United States	Seattle, WA	drug injection during previous year, English or Spanish speaking, age 14 years or older, and not already in the study	Not clear. Possible self-report	Eight locations in the Seattle area, including jail, street outreach and social service agency, methadone treatment facilities, to drug and alcohol assessment program	random numbers-based scheme was used to select individuals to participate	June 4 and December 2001	nd	3671	837	484	nd	64	2.6	1.8	1153	353	484	serum	Second-generation enzyme assay (Abbott Laboratories, Chicago, Illinois)		mixed	African-American (n = 69, 14%); White (n = 366, 76%); Other (n = 49, 10%)	mixed	0.62					<= 20 (n = 75, 16%); 21 to 30 (n = 239, 49%); 31 to 40 (n = 120, 25%); > 40 (n = 50, 10%)		Years since first injection: <= 1 (n = 57, 13%); 1.1 to 2.0 (n=76, 16%); 2.1-5.0 (n=144, 32%); 5.1-10.0 (n=84, 19%); >10.0 (n=93, 20%)	Drug usually injected: heroin alone (n = 289, 62%); cocaine alone (n = 65, 14%); heroine and cocaine (N = 41, 9%); methamphetamine (n = 74, 16% )	Injected every day: n = 165 (50%)	nd	134	484
222	D. Holtzman, et al.	2009	Preventive Medicine	yes	government	CDC	nd				incidence	cohort	United States	Baltimore, MD; Chicago, IL; Los Angeles, CA; New York, NY	CIDUS I:18-50 years old, reported injecting drugs in the past 12 months; CIDUS II: 18 to 30 years old, reported injecting drugs in the past six months; CIDUS III: injection drug users 15 to 30 years old, reported injecting drugs in the past six months.	Not clear. Possible self-report and all three studies.	Individuals were recruited through street outreach	active, passive, respondent driven referral methods	CIDUS I: 1994-1996; CIDUS II: 1997-1999; CIDUS III: 2002-2004	nd	nd	nd	1288 (CIDUS I = 179; CIDUS 2 = 539; CIDUS 3 = 570)	nd	3,6, and 12	nd	nd	nd	nd	nd	serum	CIDUS I and III: Third-generation enzyme immunoassay (ortho HCV version 3.0 ELISA, Ortho-Clinical Diagnostics, Raritan, New Jersey); CIDUS II: Second-generation immunoassay (Abbott HCV ELISA 2.0, laboratories, Chicago Illinois)		mixed	Hispanic (n = 241, 19%); Black, non-Hispanic (n= 331, 26%); White, non-Hispanic (n=624, 49%); Other (N = 90, 7%)	mixed	0.62					18 to 21 (n = 392, 30%); 22 to 24 (n = 341, 26%); 25 to 27 (n = 302, 23%); 28 to 30 (n = 253, 20%)		Median duration of injecting years, 2 (IQR 1,5)	nd	Injects daily, (n = 623, 49%)	Shared needles (n=554, 45%)	139	1202
361	D. M. Patrick, et al.	2001	CMAJ	yes	government	Candian Ministry of Health	nd	government	NIH	nd	incidence	cohort	Canada	Vancover	IDU residing in the greater Vancouver area, injected at least once the previous month		through a study site and street outreach	nd	May 1996-Nov 30, 1999	nd	nd	nd	1345	baseline and semiannual visits	nd	16.1 months (median)	nd	29.1 per 100 PY	nd	155	serum	Third-generation synthetic peptide-based ELISA (HCV enzyme assay (EIA) 4.0, United BioMedical Inc., Haupagge, NY)		mixed	White (n=84, 54.3%); Aboriginal (n=24, 15.5%); Other (n=30.3%)	mixed	0.697			28			15 to 55	Median period of injecting, 7	In last 6 months: Heroin (n = 98, 63.3%); Cocaine (n = 84, 54.1%); Speedballs (cocaine plus heroin), n = 35, 22.6%)	At least one injection per day: n=84, 54.1%	Borrowed syringes in last six months, n = 26.4%	62	155
543	E Roy, et al.	2007	International Journal of STD & AIDS	yes	government	Health Canda	nd	other	FRSQ	8722	incidence	cohort	Canada	Eight Health districts in the province of Québec and the city of Ottawa in the province of Ontario	At least one injection six months, participated at least twice in SurvUDI between 1997 and 2003.	Not clear. Possible self-report	Recruited mainly through centers that provide access to sterile injection equipment. Other recruitment sites included tension, detoxification, rehabilitation centers	convenience	October 1997-June 2003	nd	1400	1380	543	a unique identifier permits the linking of various visits made by each individual	12	nd	nd		172	359	saliva	Orasure Technologies Inc. Bethlehem PA, USA		Not reported		mixed	0.73	31.8	nd					average of 10 years injecting	Drug most often injected: 75% cocaine; 19% heroin; 6% other drugs.	nd	nd
464	C.S. Todd, et al.	2015	Harm Reduct J	yes	foundation	Doris Duke Charitable Foundation Clinical Scientist Development Award	nd				incidence	cohort	Afghanistan	Kabul	IDUs who were aged ≥18 years; reported injecting drugs within the prior 30 days; residing in Kabul; Dari or Pashto speakers; and able to provide informed consent	Self-report	"The participants were recruited consecutively from areas of known drug user congregation and through harm reduction programs on scheduled days loosely apportioned by number of IDUs present at those locations.."	variant of time-location sampling	June 2007 and March 2009 with follow-up through December 2009	nd	nd	nd	483 (386 with follow-up, 333 with serological testing data, 191 at risk for HCV)	The participants were assigned a unique study number not linked to any national identifier at enrollment and provided a laminated number “charm” on a thick yarn necklace for them to keep with them for identification through the study period. The participants also provided their preferred name, often a street nickname, to the study staff, who kept a record linking number and name that was stored i…	3,6,9,12,18,24 with serological testing every 6 months	nd	nd	211	Follow-up rates were 83.9 % (323/385), 77.9 % (300/385), 69.6 % (265/381), 69.2 % (252/364), 55.6 % (153/275), and 38.7 % (65/168) of those eligible at 3, 6, 9, 12, 18, and 24 months, respectively.		serum	Whole-blood RDT for antibodies to HCV and HIV-1 (SD Bioline, Standard Diagnostics, Kyonggi-do, South Korea). The participants with reactive RDT results provided intravenous specimens, where possible, for confirmatory testing. HCV was confirmed by presence of viremia, tested with polymerase chain reaction (Amplicor, Roche Diagnostics, Mannheim, Germany) or, in absence of viremia, HCV antibody conf…	40% (n=156)	Not reported		males				28	24-35			Median duration of injection (years): 2 (IQR 1-6)		nd	nd (Shared needles/syringes within 3 months of enrollment (baseline report), n=70 (8%); Shared injecting equipment within 3 months of enrollment (baseline report) n=106 (28%)
[truncated: 36 more columns]

## Sheet: SIF
study_id	Authors	Year	Title	Short Title		Include	Exclude	Reasons for Exclusion					Based On:	Date Screened	Screener	Notes
								P	I	C	O	Data
44	A. M. Bayoumi, et al.	2008	The cost-effectiveness of Vancouver's supervised injection facility	The cost-effectivene			x		x	x	x		Abstract	2016-08-07	smd
57	M. J. Bravo, et al.	2009	Use of supervised injection facilities and injection risk behaviours among young drug injectors	Use of supervised in			x		x				Article	2016-08-07	smd	SIF versus NEP
192	S. E. Hadland, et al.	2014	Use of a Medically Supervised Injection Facility Among Street Youth	Use of a Medically S			x		x	x	x		Abstract	2016-08-07	smd	SIF intervention
247	E. Jozaghi	2012	Science versus politics: The need for supervised injection facilities in Montreal, Canada	Science versus polit			x		x	x	x		Abstract	2016-08-07	smd	SIF
248	E. Jozaghi, et al.	2013	Should North America's first and only supervised injection facility (InSite) be expanded in British Columbia, Canada?	Should North America			x		x	x	x		Abstract	2016-08-07	smd	Qualitative SIF attendees study
249	E. Jozaghi, et al.	2013	A cost-benefit/cost-effectiveness analysis of proposed supervised injection facilities in Montreal, Canada	A cost-benefit/cost-			x		x	x	x		Abstract	2016-08-07	smd	SIF, mathematical model
250	E. Jozaghi, et al.	2014	A cost-benefit/cost-effectiveness analysis of proposed supervised injection facilities in Ottawa, Canada	A cost-benefit/cost-			x		x	x	x		Abstract	2016-08-07	smd	SIF, mathematical model
318	R. McNeil, et al.	2014	People Knew They Could Come Here to Get Help: An Ethnographic Study of Assisted Injection Practices at a Peer-Run 'Unsanctioned' Supervised Drug Consumption Room in a Canadian Setting	People Knew They Cou			x		x	x	x		Abstract	2016-08-07	smd	SIF
407	A. M. Salmon, et al.	2007	Five years on: What are the community perceptions of drug-related public amenity following the establishment of the Sydney Medically Supervised Injecting Centre?	Five years on: What			x	x	x	x	x		Abstract	2016-08-07	smd
421	A. Shaw, et al.	2015	Risk environments facing potential users of a supervised injection site in Ottawa, Canada	Risk environments fa			x		x	x	x		Abstract	2016-07-27	smd
528	E. Wood, et al.	2005	Prevalence and correlates of hepatitis C infection among users of North America's first medically supervised safer injection facility	Prevalence and corre			x		x	x			Abstract	2016-08-07	smd	SIF not NEP
59	R. S. Broadhead, et al.	2003	Safer injection sites in New York City: A utilization survey of injection drug users	Safer injection site			x		x	x	x		Abstract	2016-08-07	smd	SIF
157	B. Fischer, et al.	2002	Safer Injection Facilities (SiFs) for injection drug users (IDUs) in Canada - A review and call for an evidence-focused pilot trial	Safer Injection Faci			x		x	x	x		Abstract	2016-08-07	smd	SIF not NEP. Review.
261	T. Kerr, et al.	2003	Responding to an explosive HIV epidemic driven by frequent cocaine injection: Is there a role for safe injecting facilities?	Responding to an exp			x		x	x	x		Abstract	2016-08-07	smd	SIF
527	E. Wood, et al.	2003	The potential public health and community impacts of safer injecting facilities: Evidence from a cohort of injection drug users	The potential public			x		x	x	x		Abstract	2016-08-07	smd	SIF not NEP
